# Supplementary material for: MeDeCom: discovery and quantification of latent components of heterogeneous methylomes
Source: Genome Biol. 2017 Mar 24;18:55. doi: 10.1186/s13059-017-1182-6 (PMC5366155; doi:10.1186/s13059-017-1182-6)
Supplement: Supplementary file 3 — CpGs used for the analysis of memory and naive B cells. A comma-separated value table file. (CSV 35 kb) [file 13059_2017_1182_MOESM3_ESM.csv]

ID	Chr	Pos	Strand	LMC_diff	Direction	WGBS_memory	WGBS_naive	Gene	Dist2TSS
cg24004483	chr1	944783	-	-0.481295947929336	hypomethylated	NA	NA	HES4, ISG15	-9232, -4019
cg23087108	chr1	1120617	-	-0.410189613073911	hypomethylated	NA	NA	NA	NA
cg22517356	chr1	1361216	+	-0.334521939868614	hypomethylated	0.811398	0.87857	TMEM88B	-291
cg18231054	chr1	1858037	-	-0.336068238273772	hypomethylated	NA	NA	TMEM52	-7326
cg18163909	chr1	1897959	+	-0.363441796145014	hypomethylated	0.258333	0.5943345	NA	NA
cg07247405	chr1	2484626	-	-0.40998990013433	hypomethylated	NA	NA	TNFRSF14	-3178
cg12133962	chr1	3090134	-	-0.337116683594549	hypomethylated	NA	NA	NA	NA
cg19904265	chr1	3166712	+	-0.386027945670981	hypomethylated	NA	NA	NA	NA
cg15819225	chr1	3583333	-	-0.39404781478661	hypomethylated	NA	NA	NA	NA
cg06939447	chr1	3589971	+	-0.344912900342351	hypomethylated	NA	NA	NA	NA
cg12417704	chr1	3659656	-	-0.539432971521897	hypomethylated	NA	NA	NA	NA
cg03971555	chr1	9788769	-	-0.378209706107479	hypomethylated	NA	NA	NA	NA
cg04110886	chr1	10675575	-	-0.477983039760601	hypomethylated	NA	NA	NA	NA
cg25140783	chr1	24861872	+	-0.357567161816598	hypomethylated	NA	NA	NA	NA
cg15963463	chr1	25253237	+	-0.459381501303625	hypomethylated	NA	NA	NA	NA
cg05656688	chr1	25254088	+	-0.364662096335644	hypomethylated	NA	NA	NA	NA
cg03769939	chr1	25254129	+	-0.432499842153457	hypomethylated	NA	NA	NA	NA
cg19774846	chr1	25292225	-	-0.380817044962994	hypomethylated	NA	NA	RUNX3	-725
cg19897113	chr1	26083702	+	-0.358949269175315	hypomethylated	NA	NA	NA	NA
cg02283735	chr1	44011587	+	-0.369139724276449	hypomethylated	NA	NA	NA	NA
cg24860169	chr1	46924753	-	-0.343684754669935	hypomethylated	NA	NA	NA	NA
cg01717524	chr1	120204880	+	-0.415824251390409	hypomethylated	NA	NA	NA	NA
cg14204586	chr1	155931858	+	-0.395882230876609	hypomethylated	NA	NA	NA	NA
cg09026722	chr1	156867080	+	-0.33973438448282	hypomethylated	NA	NA	PEAR1	3569
cg22109530	chr1	178310534	+	-0.345982108169257	hypomethylated	0.734456	0.974685333333333	NA	NA
cg27386431	chr1	200990482	+	-0.444438746547095	hypomethylated	NA	NA	KIF21B	2345
cg00860712	chr1	203274134	+	-0.371993197307515	hypomethylated	NA	NA	BTG2	-529
cg20240347	chr1	204465584	+	-0.345337076833371	hypomethylated	NA	NA	PIK3C2B	-6033
cg12073436	chr1	206958014	-	-0.383638973270108	hypomethylated	NA	NA	NA	NA
cg11953775	chr1	207597011	-	-0.367018189567343	hypomethylated	NA	NA	NA	NA
cg17491368	chr1	211779938	-	-0.456663812754623	hypomethylated	NA	NA	NA	NA
cg02582848	chr1	224075899	-	-0.357092218363798	hypomethylated	NA	NA	NA	NA
cg09502069	chr1	224372558	-	-0.377905794750338	hypomethylated	NA	NA	DEGS1	1686
cg23014549	chr1	245727587	+	-0.417308910335663	hypomethylated	0.210996	0.821755	NA	NA
cg19367176	chr1	248791716	-	-0.419421449903158	hypomethylated	NA	NA	OR2T11	-1226
cg27291468	chr2	9878816	+	-0.587229453916725	hypomethylated	NA	NA	NA	NA
cg11953516	chr2	27719501	-	-0.339075792397312	hypomethylated	NA	NA	FNDC4, GCKR	-1390, -207
cg21843262	chr2	44513757	-	-0.352421473480595	hypomethylated	NA	NA	NA	NA
cg00094734	chr2	96830479	+	-0.383706404417748	hypomethylated	NA	NA	NA	NA
cg19051213	chr2	128281334	-	-0.356307282194739	hypomethylated	NA	NA	IWS1	2709
cg03339817	chr2	128458281	-	-0.510346376480476	hypomethylated	NA	NA	SFT2D3	-315
cg06318624	chr2	174913188	-	-0.355451810246142	hypomethylated	NA	NA	NA	NA
cg04929543	chr2	179183500	-	-0.363062192001219	hypomethylated	NA	NA	NA	NA
cg04168675	chr2	225809655	-	-0.45470283336898	hypomethylated	NA	NA	NA	NA
cg07623116	chr2	233734064	-	-0.368977425676762	hypomethylated	NA	NA	C2orf82	-277
cg25237894	chr2	233734115	-	-0.354629235950861	hypomethylated	NA	NA	C2orf82	-226
cg11231069	chr2	240225142	+	-0.504979411694442	hypomethylated	NA	NA	NA	NA
cg21029631	chr2	240752524	+	-0.376547988057166	hypomethylated	NA	NA	NA	NA
cg02578087	chr3	8671361	+	-0.540884336610616	hypomethylated	NA	NA	NA	NA
cg20916523	chr3	10184584	-	-0.491206011645917	hypomethylated	NA	NA	VHL	1893
cg02352281	chr3	46139305	-	-0.647285412059184	hypomethylated	NA	NA	NA	NA
cg26681383	chr3	54700753	+	-0.450391129295111	hypomethylated	NA	NA	NA	NA
cg15028458	chr3	58860290	-	-0.452811908096402	hypomethylated	NA	NA	NA	NA
cg11934688	chr3	61623299	-	-0.363811506313433	hypomethylated	NA	NA	NA	NA
cg21664636	chr3	70432664	-	-0.534334031812859	hypomethylated	NA	NA	NA	NA
cg05512111	chr3	118734756	-	-0.470495811613168	hypomethylated	NA	NA	NA	NA
cg17552116	chr3	126721513	-	-0.430965098330584	hypomethylated	NA	NA	NA	NA
cg20383007	chr3	141064812	+	-0.403574054124094	hypomethylated	NA	NA	NA	NA
cg18171097	chr3	169532134	-	-0.366510156736276	hypomethylated	NA	NA	LRRC34	-1683
cg08348121	chr3	170077111	-	-0.352031955834213	hypomethylated	NA	NA	SKIL	-299
cg18990407	chr3	184297380	-	-0.490100148491198	hypomethylated	NA	NA	NA	NA
cg27214730	chr3	184297522	-	-0.521437647950768	hypomethylated	NA	NA	NA	NA
cg02035018	chr4	2299988	-	-0.401306896148311	hypomethylated	NA	NA	NA	NA
cg12811871	chr4	2322078	+	-0.388034882957624	hypomethylated	0.164913	0.940203333333333	NA	NA
cg25469474	chr4	2749501	-	-0.407464773141505	hypomethylated	NA	NA	TNIP2	8601
cg22014887	chr4	2749539	-	-0.346104623766654	hypomethylated	NA	NA	TNIP2	8563
cg14583973	chr4	3374767	-	-0.505515722359634	hypomethylated	NA	NA	NA	NA
cg17694130	chr4	14858290	+	-0.408139534354406	hypomethylated	NA	NA	NA	NA
cg14160419	chr4	40518065	-	-0.411410796413275	hypomethylated	NA	NA	RBM47	-1291
cg10366786	chr4	53578129	+	-0.346778444176152	hypomethylated	NA	NA	NA	NA
cg14454127	chr5	399787	+	-0.367219289711954	hypomethylated	0.943448	0.948733666666667	NA	NA
cg13325231	chr5	1342170	+	-0.337577469065243	hypomethylated	NA	NA	CLPTM1L	3043
cg14733637	chr5	1342200	+	-0.450589469796731	hypomethylated	NA	NA	CLPTM1L	3013
cg21964798	chr5	1503259	-	-0.577161614901196	hypomethylated	NA	NA	NA	NA
cg13276570	chr5	10567643	-	-0.447005354722549	hypomethylated	NA	NA	NA	NA
cg06825415	chr5	13960359	+	-0.367334207377642	hypomethylated	NA	NA	NA	NA
cg11669284	chr5	37721782	-	-0.510334851819145	hypomethylated	NA	NA	NA	NA
cg18302225	chr5	55776401	-	-0.389545519509443	hypomethylated	NA	NA	NA	NA
cg07362800	chr5	56629471	+	-0.41829758977424	hypomethylated	NA	NA	NA	NA
cg27138600	chr5	121627091	+	-0.367283741147886	hypomethylated	NA	NA	NA	NA
cg23256802	chr5	133313281	+	-0.366804704970574	hypomethylated	NA	NA	C5orf15	-8804
cg27024654	chr5	133904674	-	-0.467267803966752	hypomethylated	NA	NA	NA	NA
cg13940534	chr5	140909712	-	-0.474207093698238	hypomethylated	NA	NA	NA	NA
cg13667243	chr5	157001561	+	-0.381116370336354	hypomethylated	0	0.413626333333333	ADAM19	1221
cg12145394	chr5	177573275	-	-0.368909489894203	hypomethylated	NA	NA	NHP2	7692
cg15253304	chr6	209809	+	-0.478328530216283	hypomethylated	NA	NA	NA	NA
cg18455405	chr6	16306552	+	-0.492270099313386	hypomethylated	NA	NA	NA	NA
cg03680932	chr6	16306683	-	-0.39815191874807	hypomethylated	NA	NA	NA	NA
cg02163885	chr6	27729346	-	-0.498573552636913	hypomethylated	NA	NA	NA	NA
cg02246922	chr6	29342824	-	-0.465320131350293	hypomethylated	NA	NA	OR12D3	243
cg06301399	chr6	29634495	-	-0.422330668139193	hypomethylated	NA	NA	MOG	9509
cg26193268	chr6	30290443	-	-0.367567228907472	hypomethylated	NA	NA	TRIM39	-4177
cg17615629	chr6	30459867	+	-0.450998245921297	hypomethylated	NA	NA	HLA-E	2624
cg12247101	chr6	30653549	+	-0.336783661232273	hypomethylated	NA	NA	PPP1R18	2122
cg24700494	chr6	30684284	-	-0.359346210197588	hypomethylated	NA	NA	MDC1	1381
cg16646298	chr6	30698987	-	-0.415531443152998	hypomethylated	NA	NA	NA	NA
cg17741993	chr6	31544694	-	-0.378778429261637	hypomethylated	NA	NA	TNF, LTB	1351, 5507
cg01360627	chr6	31544931	+	-0.530017349234018	hypomethylated	NA	NA	TNF, LTB	1588, 5270
cg09637172	chr6	31545252	+	-0.433849564795613	hypomethylated	NA	NA	TNF, LTB	1909, 4949
cg14868222	chr6	31548340	-	-0.37955811891521	hypomethylated	NA	NA	LTB, TNF	1861, 4997
cg15415945	chr6	31627678	-	-0.400494610701903	hypomethylated	NA	NA	C6orf47, APOM	870, 4431
cg02272968	chr6	32015773	-	-0.417899117250389	hypomethylated	NA	NA	TNXB	-1869
cg13064679	chr6	32049953	-	-0.348667314598604	hypomethylated	NA	NA	NA	NA
cg06025456	chr6	32120863	+	-0.443453177473203	hypomethylated	NA	NA	PRRT1, PPT2	-1135, -436
cg02956248	chr6	32120901	-	-0.494122976584403	hypomethylated	NA	NA	PRRT1, PPT2	-1173, -398
cg23359665	chr6	32120907	-	-0.486032426245511	hypomethylated	NA	NA	PRRT1, PPT2	-1179, -392
cg10551329	chr6	32120933	+	-0.380694668793214	hypomethylated	NA	NA	PRRT1, PPT2	-1205, -366
cg19376664	chr6	32153575	+	-0.359626594375863	hypomethylated	NA	NA	AGER, PBX2	-1475, 4387
cg19350197	chr6	32782988	-	-0.453571332623312	hypomethylated	NA	NA	HLA-DOB	1836
cg26805779	chr6	32918819	-	-0.385762109948871	hypomethylated	NA	NA	HLA-DMB, ENSG00000248993	-9973, 2079
cg12682872	chr6	32919427	-	-0.376549049706117	hypomethylated	NA	NA	ENSG00000248993	1471
cg01502872	chr6	33173119	+	-0.353112148633476	hypomethylated	NA	NA	RING1, HSD17B8	-3152, 701
cg09591519	chr6	33241770	-	-0.409607384712959	hypomethylated	NA	NA	B3GALT4, RPS18	-3146, 1984
cg11796996	chr6	33280159	+	-0.332477449780923	hypomethylated	NA	NA	TAPBP	1829
cg14021478	chr6	33384537	-	-0.502593698875984	hypomethylated	NA	NA	CUTA, PHF1	1556, 5800
cg18434367	chr6	45891455	+	-0.482160429732491	hypomethylated	NA	NA	NA	NA
cg22014112	chr6	138192658	-	-0.585633146813512	hypomethylated	NA	NA	TNFAIP3	4078
cg16640008	chr6	159515404	+	-0.344033117009029	hypomethylated	NA	NA	NA	NA
cg12305265	chr6	162065571	-	-0.387773130214868	hypomethylated	NA	NA	NA	NA
cg21463368	chr6	167263025	+	-0.428260270170788	hypomethylated	NA	NA	NA	NA
cg23249717	chr6	167507105	+	-0.521395762829471	hypomethylated	0	0.877559666666667	NA	NA
cg05877104	chr6	167507447	+	-0.454860937952433	hypomethylated	0	0.804858	NA	NA
cg19054158	chr7	1099421	-	-0.442169941625999	hypomethylated	NA	NA	GPR146	4501
cg25820728	chr7	1684706	+	-0.333375041984515	hypomethylated	NA	NA	NA	NA
cg10688297	chr7	2606824	-	-0.334259185743658	hypomethylated	NA	NA	IQCE	8193
cg27640064	chr7	4752983	-	-0.386844701732152	hypomethylated	NA	NA	NA	NA
cg18202127	chr7	36061063	+	-0.377939571182041	hypomethylated	NA	NA	NA	NA
cg12770539	chr7	36304062	-	-0.451413257392954	hypomethylated	NA	NA	NA	NA
cg04625338	chr7	55141971	-	-0.588837641516254	hypomethylated	NA	NA	NA	NA
cg08543695	chr7	71407390	-	-0.494862367070808	hypomethylated	NA	NA	NA	NA
cg10972392	chr7	75885239	+	-0.346132784263841	hypomethylated	NA	NA	NA	NA
cg12816198	chr7	128577593	-	-0.345950194502687	hypomethylated	NA	NA	IRF5	-400
cg19118904	chr7	157179789	-	-0.566017010374541	hypomethylated	NA	NA	NA	NA
cg03660096	chr8	1970040	-	-0.423638463424407	hypomethylated	NA	NA	NA	NA
cg03902462	chr8	12608579	-	-0.411474873925768	hypomethylated	NA	NA	LONRF1	4419
cg15316716	chr8	21769797	+	-0.477625871461885	hypomethylated	0.0106379	0.743135666666667	DOK2	1573
cg11893955	chr8	28918821	+	-0.449293808857187	hypomethylated	NA	NA	NA	NA
cg11124135	chr8	38032157	-	-0.409235264760863	hypomethylated	NA	NA	BAG4	-1959
cg20870000	chr8	38584896	-	-0.413912500653452	hypomethylated	NA	NA	NA	NA
cg23144445	chr8	57471162	-	-0.510047382754656	hypomethylated	NA	NA	NA	NA
cg06002687	chr8	80783997	-	-0.370037627858334	hypomethylated	NA	NA	NA	NA
cg22864519	chr8	82360736	-	-0.402620429431467	hypomethylated	NA	NA	PMP2	-979
cg26163238	chr8	120886984	-	-0.378314596989573	hypomethylated	NA	NA	DEPTOR	1028
cg23493787	chr8	134829084	-	-0.512140182783216	hypomethylated	NA	NA	NA	NA
cg11006453	chr8	141599185	-	-0.472123810574345	hypomethylated	NA	NA	NA	NA
cg23731089	chr8	141599208	-	-0.470484898228007	hypomethylated	NA	NA	NA	NA
cg06401414	chr8	141599436	-	-0.385176873418372	hypomethylated	NA	NA	NA	NA
cg05626536	chr8	144801088	+	-0.358496757070764	hypomethylated	0.365016	0.809284666666667	MAPK15	2660
cg01854491	chr8	144815021	+	-0.447921287222182	hypomethylated	NA	NA	FAM83H	949
cg10061906	chr8	146013430	-	-0.430712946105894	hypomethylated	NA	NA	ZNF34, RPL8	-742, 4541
cg14040931	chr9	36249297	-	-0.418157045534751	hypomethylated	NA	NA	NA	NA
cg14406134	chr9	117014922	-	-0.335709921196755	hypomethylated	NA	NA	NA	NA
cg14364797	chr9	132651576	-	-0.524378305254198	hypomethylated	NA	NA	NA	NA
cg14392677	chr9	139432990	+	-0.348342903492152	hypomethylated	0.0308699	0.133392	NOTCH1	7323
cg26245549	chr10	559468	+	-0.342815073009512	hypomethylated	NA	NA	NA	NA
cg04588138	chr10	3251149	-	-0.37643281745469	hypomethylated	NA	NA	NA	NA
cg07240413	chr10	8145066	-	-0.505863538763537	hypomethylated	NA	NA	NA	NA
cg00919702	chr10	16561351	+	-0.330942316654595	hypomethylated	0.401305	0.580554333333333	C1QL3	2652
cg04813697	chr10	22920025	-	-0.589768892763689	hypomethylated	NA	NA	NA	NA
cg11240230	chr10	33250294	+	-0.387431652121967	hypomethylated	NA	NA	ITGB1	-3473
cg09848445	chr10	43601862	-	-0.382696303344051	hypomethylated	NA	NA	NA	NA
cg04625975	chr10	44285864	+	-0.349102775969325	hypomethylated	NA	NA	NA	NA
cg20684110	chr10	64565750	-	-0.351259632570008	hypomethylated	NA	NA	ADO	1235
cg12474798	chr10	64565772	-	-0.527629901794836	hypomethylated	NA	NA	ADO	1257
cg07661904	chr10	71930999	-	-0.394335812664782	hypomethylated	NA	NA	SAR1A	-8213
cg15013801	chr10	73976790	+	-0.390172472663396	hypomethylated	0.284901	0.942704	ASCC1	-758
cg17372758	chr10	73976798	-	-0.415443489075907	hypomethylated	NA	NA	ASCC1	-766
cg02286717	chr10	75415704	+	-0.335035881884822	hypomethylated	NA	NA	SYNPO2L	125
cg08252303	chr10	79399007	+	-0.417064608956877	hypomethylated	NA	NA	KCNMA1	-1608
cg19094530	chr10	79470169	-	-0.390591832479854	hypomethylated	NA	NA	NA	NA
cg09069150	chr10	108773772	+	-0.33313805580026	hypomethylated	NA	NA	NA	NA
cg17841267	chr10	112117449	+	-0.382502915953211	hypomethylated	0.00995539	0.933377666666667	NA	NA
cg26878209	chr10	112375475	-	-0.345073935820873	hypomethylated	NA	NA	NA	NA
cg23304023	chr10	123949949	+	-0.507246975260818	hypomethylated	0.0376327	0.470588666666667	NA	NA
cg02672332	chr10	134723970	-	-0.348729068729408	hypomethylated	NA	NA	NA	NA
cg05098512	chr10	134861083	+	-0.333508927130161	hypomethylated	0.154951	0.872590666666667	NA	NA
cg14004685	chr11	1750302	+	-0.476094034823611	hypomethylated	NA	NA	NA	NA
cg22081905	chr11	2441442	+	-0.411725077014052	hypomethylated	0.168612	0.96223	TRPM5	2832
cg23580038	chr11	45201741	-	-0.382710130239752	hypomethylated	NA	NA	NA	NA
cg13526040	chr11	57093322	-	-0.367410334019681	hypomethylated	NA	NA	TNKS1BP1	-3652
cg14171514	chr11	62308492	+	-0.458371641067677	hypomethylated	NA	NA	AHNAK	5814
cg01151584	chr11	64627528	-	-0.458738975777654	hypomethylated	NA	NA	NA	NA
cg25170017	chr11	64644487	-	-0.513830593122345	hypomethylated	NA	NA	EHD1	1703
cg01178624	chr11	65360327	-	-0.362325312097956	hypomethylated	NA	NA	KCNK7	3139
cg19088912	chr11	65778210	-	-0.410099480980236	hypomethylated	NA	NA	EIF1AD, CST6	-8583, -1101
cg23456595	chr11	67203434	+	-0.349533054177197	hypomethylated	NA	NA	PTPRCAP, RPS6KB2	2103, 7463
cg25256924	chr11	67205739	-	-0.389713780303738	hypomethylated	NA	NA	PTPRCAP, CORO1B	-202, 5523
cg04383058	chr11	67273507	-	-0.334532775876982	hypomethylated	NA	NA	PITPNM1, CDK2AP2	-665, 2594
cg22958409	chr11	68762279	-	-0.558063233191521	hypomethylated	NA	NA	NA	NA
cg26172195	chr11	68972651	-	-0.363366713302304	hypomethylated	NA	NA	NA	NA
cg24255209	chr11	72863808	-	-0.411220628735932	hypomethylated	NA	NA	NA	NA
cg08441314	chr11	121446689	-	-0.509757652950879	hypomethylated	NA	NA	NA	NA
cg15712304	chr11	125227489	+	-0.385180522484196	hypomethylated	0.129318	0.978043	NA	NA
cg17150898	chr12	1702116	-	-0.3400796711566	hypomethylated	NA	NA	FBXL14	1214
cg24522654	chr12	19535154	-	-0.487995135856059	hypomethylated	NA	NA	NA	NA
cg09800500	chr12	24992256	+	-0.566585480612994	hypomethylated	0.0316432	0.952444666666667	NA	NA
cg25897251	chr12	53509460	-	-0.381481157808885	hypomethylated	NA	NA	NA	NA
cg02734505	chr12	54763081	-	-0.39387657914906	hypomethylated	NA	NA	GPR84	-4811
cg08338281	chr12	56322667	-	-0.409588792836808	hypomethylated	NA	NA	DGKA, WIBG	-2088, -971
cg07134316	chr12	57488112	+	-0.344276358747389	hypomethylated	NA	NA	NAB2	5436
cg06015525	chr12	57872123	-	-0.333234268920069	hypomethylated	NA	NA	ARHGAP9	1509
cg25382573	chr12	93096844	-	-0.508742149624876	hypomethylated	NA	NA	NA	NA
cg10240950	chr12	110486919	-	-0.348528988966482	hypomethylated	NA	NA	NA	NA
cg15168615	chr12	113599683	+	-0.380615283423625	hypomethylated	NA	NA	NA	NA
cg26426437	chr12	121686502	+	-0.368637770649153	hypomethylated	NA	NA	NA	NA
cg23474890	chr12	122467179	-	-0.696560351351248	hypomethylated	NA	NA	BCL7A	9852
cg03507593	chr12	124939480	-	-0.500129395872509	hypomethylated	NA	NA	NA	NA
cg00524561	chr12	125197665	-	-0.430147041096498	hypomethylated	NA	NA	NA	NA
cg05934015	chr12	129280265	+	-0.367521201099736	hypomethylated	NA	NA	NA	NA
cg15360451	chr12	131057032	-	-0.4397375202095	hypomethylated	NA	NA	NA	NA
cg15278374	chr12	131576088	+	-0.518829234622231	hypomethylated	NA	NA	NA	NA
cg17811894	chr12	132897506	-	-0.346414757322796	hypomethylated	NA	NA	NA	NA
cg18873965	chr12	133378609	-	-0.420783413803312	hypomethylated	NA	NA	NA	NA
cg11203293	chr13	25777762	+	-0.354728224562778	hypomethylated	0.303297	0.526688666666667	NA	NA
cg25650964	chr13	33544014	-	-0.384468699225591	hypomethylated	NA	NA	NA	NA
cg00810292	chr13	75900518	-	-0.35100013874892	hypomethylated	NA	NA	NA	NA
cg25032321	chr13	99227533	-	-0.42713968731161	hypomethylated	NA	NA	NA	NA
cg07223206	chr13	100583872	-	-0.406779157061725	hypomethylated	NA	NA	NA	NA
cg24694947	chr13	111981262	+	-0.36883030160869	hypomethylated	0.940507	0.981321666666667	TEX29	8248
cg23281529	chr13	114823829	+	-0.472745320080686	hypomethylated	NA	NA	NA	NA
cg12532878	chr13	114837593	+	-0.419000470261352	hypomethylated	0.971484	0.970694	NA	NA
cg08146256	chr14	21734410	+	-0.33552713697394	hypomethylated	NA	NA	HNRNPC	3227
cg08198540	chr14	22963867	-	-0.34595444947957	hypomethylated	NA	NA	NA	NA
cg24740320	chr14	44418808	+	-0.416137445600009	hypomethylated	NA	NA	NA	NA
cg06617636	chr14	69256690	-	-0.631145775114217	hypomethylated	NA	NA	ZFP36L1	3266
cg12827637	chr14	69256791	-	-0.460128291511311	hypomethylated	NA	NA	ZFP36L1	3165
cg10099732	chr14	69256977	-	-0.411266618004469	hypomethylated	NA	NA	ZFP36L1	2979
cg07960360	chr14	96128403	-	-0.467179709847887	hypomethylated	NA	NA	NA	NA
cg04362790	chr14	100223811	-	-0.518615563260564	hypomethylated	NA	NA	NA	NA
cg01974091	chr14	100625027	-	-0.345025228618871	hypomethylated	NA	NA	DEGS2	1472
cg18122767	chr14	101191872	+	-0.434959205427802	hypomethylated	NA	NA	DLK1	-1291
cg23305899	chr14	101539489	+	-0.413149655861159	hypomethylated	0.617251	0.979646	NA	NA
cg24761597	chr14	103984978	-	-0.334305934436141	hypomethylated	NA	NA	CKB	4469
cg26337624	chr14	105350915	-	-0.34042862876936	hypomethylated	NA	NA	NA	NA
cg19893664	chr14	105619634	+	-0.334106941035771	hypomethylated	NA	NA	NA	NA
cg08190125	chr14	106145435	-	-0.388323100344323	hypomethylated	NA	NA	NA	NA
cg24663971	chr14	106410668	+	-0.355343034282723	hypomethylated	NA	NA	NA	NA
cg10550166	chr15	34628731	+	-0.57571061445413	hypomethylated	0.561024	0.96421	SLC12A6	1221
cg22999786	chr15	34628769	-	-0.45429742549877	hypomethylated	NA	NA	SLC12A6	1183
cg00225006	chr15	83477872	+	-0.380763124712325	hypomethylated	NA	NA	WHAMM	-507
cg22245494	chr15	99669982	-	-0.3440112396945	hypomethylated	NA	NA	NA	NA
cg26510178	chr16	728470	-	-0.49502121436759	hypomethylated	NA	NA	STUB1, RHBDL1	-1805, 2396
cg03466598	chr16	1305718	-	-0.345825355704262	hypomethylated	NA	NA	TPSD1	-415
cg03507326	chr16	2801952	-	-0.379512014924852	hypomethylated	NA	NA	SRRM2	-377
cg05058976	chr16	3637956	-	-0.344840815051368	hypomethylated	NA	NA	NA	NA
cg06833564	chr16	4665307	-	-0.33783204514442	hypomethylated	NA	NA	MGRN1	-9483
cg01601926	chr16	8986308	-	-0.401118657265926	hypomethylated	NA	NA	NA	NA
cg04904276	chr16	11835562	+	-0.465470133653891	hypomethylated	NA	NA	TXNDC11	1171
cg16510070	chr16	27438621	-	-0.399034049686505	hypomethylated	NA	NA	NA	NA
cg27583010	chr16	30198505	-	-0.334061516943849	hypomethylated	NA	NA	SLX1A, CORO1A	-6732, 3763
cg01888869	chr16	31366418	+	-0.393630602878343	hypomethylated	0.0275729	0.2720165	ITGAX	-36
cg04742550	chr16	31366429	-	-0.491208841900606	hypomethylated	NA	NA	ITGAX	-25
cg26832183	chr16	56221534	-	-0.347192367878411	hypomethylated	NA	NA	GNAO1	-4353
cg03738384	chr16	84628969	-	-0.456604901681717	hypomethylated	NA	NA	NA	NA
cg02185464	chr16	84867338	-	-0.392291441906651	hypomethylated	NA	NA	NA	NA
cg02687026	chr16	85133210	-	-0.38835456293075	hypomethylated	NA	NA	NA	NA
cg02576153	chr16	85289758	+	-0.359234317862198	hypomethylated	NA	NA	NA	NA
cg00223899	chr16	88299326	-	-0.351865492803365	hypomethylated	NA	NA	NA	NA
cg03776194	chr16	88770966	+	-0.432551405342768	hypomethylated	NA	NA	RNF166	1862
cg08255475	chr16	88871329	-	-0.423612613689763	hypomethylated	NA	NA	CDT1, APRT	1709, 7022
cg00582583	chr16	88992178	-	-0.366718163319909	hypomethylated	NA	NA	NA	NA
cg09594635	chr16	89126866	-	-0.447118420777589	hypomethylated	NA	NA	NA	NA
cg00759807	chr16	89390789	+	-0.500678744597298	hypomethylated	NA	NA	NA	NA
cg02679012	chr17	773283	-	-0.346968101016612	hypomethylated	NA	NA	NA	NA
cg10003262	chr17	1106589	-	-0.345761441031504	hypomethylated	NA	NA	NA	NA
cg19293468	chr17	1973400	+	-0.360718960867819	hypomethylated	NA	NA	NA	NA
cg16672810	chr17	8815876	-	-0.365751917476793	hypomethylated	NA	NA	NA	NA
cg18473137	chr17	30815034	+	-0.400847442221165	hypomethylated	NA	NA	CDK5R1	1398
cg01890568	chr17	31437649	-	-0.367910375518789	hypomethylated	NA	NA	NA	NA
cg17939040	chr17	35503956	-	-0.504538433002797	hypomethylated	NA	NA	NA	NA
cg16810031	chr17	38024146	+	-0.382830530210187	hypomethylated	NA	NA	IKZF3, ZPBP2	-3706, -270
cg05465955	chr17	40715236	+	-0.408106807412465	hypomethylated	NA	NA	MLX, COASY	-3853, 1068
cg11164649	chr17	47297130	+	-0.514193261489063	hypomethylated	NA	NA	ABI3	9542
cg26683252	chr17	54802123	+	-0.408669654005001	hypomethylated	NA	NA	NA	NA
cg08591265	chr17	56082867	+	-0.445846515243592	hypomethylated	NA	NA	SRSF1	1839
cg21380024	chr17	61042803	+	-0.439698465327848	hypomethylated	NA	NA	NA	NA
cg03717570	chr17	73316496	-	-0.635149382292328	hypomethylated	NA	NA	NA	NA
cg00900735	chr17	73316505	-	-0.50627773665396	hypomethylated	NA	NA	NA	NA
cg19430537	chr17	74118361	-	-0.437694075569363	hypomethylated	NA	NA	NA	NA
cg03678039	chr17	74525066	+	-0.473757775605909	hypomethylated	NA	NA	CYGB	8920
cg15052447	chr17	74696872	-	-0.41966305965585	hypomethylated	NA	NA	NA	NA
cg23668057	chr17	76164111	+	-0.40766132373711	hypomethylated	NA	NA	SYNGR2	-527
cg00424451	chr17	76338660	-	-0.362984983154154	hypomethylated	NA	NA	NA	NA
cg14134128	chr17	76774832	-	-0.435258721998454	hypomethylated	NA	NA	CYTH1	3543
cg09416521	chr17	80561084	-	-0.36257991686095	hypomethylated	NA	NA	NA	NA
cg03065899	chr17	80920376	-	-0.334893889280605	hypomethylated	NA	NA	NA	NA
cg10039047	chr17	80922528	-	-0.339219996254462	hypomethylated	NA	NA	NA	NA
cg15410236	chr19	948452	+	-0.371334989983536	hypomethylated	NA	NA	NA	NA
cg22035959	chr19	951681	-	-0.475478738798868	hypomethylated	NA	NA	NA	NA
cg12170787	chr19	1130965	-	-0.385112258384365	hypomethylated	NA	NA	NA	NA
cg11288801	chr19	1406661	-	-0.355305356805686	hypomethylated	NA	NA	GAMT, DAZAP1	-5093, -950
cg00434573	chr19	2041960	+	-0.446076610542275	hypomethylated	0.00426468	0.462218	MKNK2	9282
cg05655555	chr19	2054816	+	-0.342655722007598	hypomethylated	0.478701	0.978193333333333	MKNK2	-3574
cg04173586	chr19	2167496	-	-0.470126487131319	hypomethylated	NA	NA	DOT1L	3349
cg25654695	chr19	2273216	-	-0.481492344279072	hypomethylated	NA	NA	OAZ1	3692
cg23463608	chr19	2607757	+	-0.486221396624534	hypomethylated	NA	NA	NA	NA
cg03281139	chr19	3451135	+	-0.561718757215709	hypomethylated	NA	NA	NA	NA
cg04727071	chr19	4061359	-	-0.368162961392232	hypomethylated	NA	NA	ZBTB7A	5583
cg23071186	chr19	6669849	+	-0.362037983014668	hypomethylated	NA	NA	TNFSF14	749
cg11877254	chr19	10222051	-	-0.416928960925618	hypomethylated	NA	NA	P2RY11, PPAN-P2RY11	-162, 4981
cg24118856	chr19	10223710	-	-0.438419579906878	hypomethylated	NA	NA	P2RY11, EIF3G	1497, 6867
cg17107691	chr19	11289376	-	-0.373699047708747	hypomethylated	NA	NA	NA	NA
cg00553487	chr19	42570406	-	-0.371687349624375	hypomethylated	NA	NA	ZNF574, GRIK5	-4111, -485
cg06381803	chr19	46119475	-	-0.452737365815494	hypomethylated	NA	NA	NA	NA
cg09977703	chr19	46854563	+	-0.367574356009323	hypomethylated	0.0283145	0.278010333333333	PPP5C	4313
cg19904905	chr19	49469667	-	-0.357914174211853	hypomethylated	NA	NA	FTL	1110
cg07569288	chr19	50002551	-	-0.367193975541768	hypomethylated	NA	NA	RPS11	2921
cg09468836	chr19	55889611	-	-0.339031162345783	hypomethylated	NA	NA	TMEM190, TMEM238	1408, 6354
cg27573549	chr19	56189952	+	-0.450094981359492	hypomethylated	NA	NA	EPN1	1962
cg08271622	chr20	37053969	-	-0.347074799070808	hypomethylated	NA	NA	NA	NA
cg15677087	chr20	61584850	-	-0.384789895415523	hypomethylated	NA	NA	SLC17A9	799
cg22368204	chr20	62055252	-	-0.39357003020184	hypomethylated	NA	NA	NA	NA
cg06319288	chr22	21987032	+	-0.486513962412822	hypomethylated	NA	NA	SDF2L1, YDJC	-9517, -2680
cg18708252	chr22	39545030	-	-0.392443657004829	hypomethylated	NA	NA	CBX7	3624
cg20806180	chr22	39852862	+	-0.516643916570353	hypomethylated	0.412642	0.7134995	MGAT3	-486
cg25276892	chr22	40573076	-	-0.40662429003813	hypomethylated	NA	NA	TNRC6B	-852
cg15429214	chr22	43166281	-	-0.357345349619281	hypomethylated	NA	NA	NA	NA
cg23400715	chr22	48900624	-	-0.38946407999008	hypomethylated	NA	NA	NA	NA
cg00791190	chr22	50223573	-	-0.504066456102473	hypomethylated	NA	NA	BRD1	-5122
cg15376996	chr22	50912555	+	-0.392568791265484	hypomethylated	NA	NA	SBF1	897
cg08425796	chr22	50981121	-	-0.423973978245505	hypomethylated	NA	NA	NA	NA
cg02927682	chr1	54844424	-	0.338429482378911	hypermethylated	NA	NA	NA	NA
cg05047401	chr1	156131213	+	0.333174660422228	hypermethylated	NA	NA	SEMA4A	7896
cg17178900	chr1	205818956	-	0.347106275193789	hypermethylated	NA	NA	PM20D1	288
cg20610452	chr2	9235898	-	0.374886553292494	hypermethylated	NA	NA	NA	NA
cg21514164	chr2	43188940	+	0.341094682125452	hypermethylated	NA	NA	NA	NA
cg12336777	chr2	145210222	-	0.338849949131383	hypermethylated	NA	NA	NA	NA
cg24416513	chr2	176994764	-	0.360510375484063	hypermethylated	NA	NA	HOXD8	297
cg14649507	chr2	231735037	+	0.44521458559267	hypermethylated	NA	NA	ITM2C	5423
cg17532753	chr2	240172742	+	0.335813431754163	hypermethylated	0.680966	0.5298705	NA	NA
cg24159247	chr3	4575483	+	0.405525444280265	hypermethylated	NA	NA	NA	NA
cg23189410	chr3	147125712	+	0.389889630074852	hypermethylated	NA	NA	ZIC4, ZIC1	-3642, -1458
cg16924010	chr3	194018158	+	0.384159666758829	hypermethylated	NA	NA	NA	NA
cg27295342	chr3	195849368	+	0.355757906919709	hypermethylated	NA	NA	NA	NA
cg24980653	chr4	1399235	+	0.351996129137176	hypermethylated	NA	NA	NKX1-1	883
cg03393996	chr4	1580377	+	0.344414560507448	hypermethylated	NA	NA	NA	NA
cg18675847	chr4	87865779	+	0.372051115079464	hypermethylated	NA	NA	AFF1	9626
cg22510662	chr5	36202853	+	0.447786274619169	hypermethylated	NA	NA	NA	NA
cg09088988	chr5	146614298	-	0.339465173998498	hypermethylated	NA	NA	STK32A	-227
cg24843380	chr5	178367827	+	0.333783067481955	hypermethylated	NA	NA	ZNF454	-364
cg16478536	chr6	408730	-	0.33604188959484	hypermethylated	NA	NA	NA	NA
cg16958939	chr6	7225223	+	0.403719078039017	hypermethylated	0.870837	0.0756476666666667	NA	NA
cg07417146	chr6	33400528	+	0.360187121858845	hypermethylated	NA	NA	NA	NA
cg21134859	chr6	53228363	-	0.402571800626702	hypermethylated	NA	NA	NA	NA
cg26379258	chr6	111888446	-	0.362050819706444	hypermethylated	NA	NA	NA	NA
cg04816311	chr7	1066650	+	0.371580289909784	hypermethylated	NA	NA	NA	NA
cg20336172	chr7	2773782	-	0.412369527896027	hypermethylated	NA	NA	NA	NA
cg15381475	chr7	6436101	+	0.373681171634522	hypermethylated	NA	NA	NA	NA
cg07241084	chr7	47493388	-	0.343150759108392	hypermethylated	NA	NA	NA	NA
cg27493411	chr7	101555711	-	0.36192912360841	hypermethylated	NA	NA	NA	NA
cg21887193	chr7	150786082	+	0.336541729751254	hypermethylated	NA	NA	AGAP3	2254
cg12097222	chr8	16885000	-	0.395730324009151	hypermethylated	NA	NA	MICU3	254
cg01598421	chr8	134132043	-	0.439951231755415	hypermethylated	NA	NA	NA	NA
cg15442737	chr8	141370229	+	0.374197891094636	hypermethylated	NA	NA	NA	NA
cg26291848	chr8	141608316	+	0.348857738399178	hypermethylated	0.326937	0.0164826666666667	NA	NA
cg27005749	chr8	141608646	+	0.457648613086454	hypermethylated	NA	NA	NA	NA
cg18440839	chr8	141609380	-	0.365540411316925	hypermethylated	NA	NA	NA	NA
cg13481969	chr9	99449345	-	0.38827601412737	hypermethylated	NA	NA	NA	NA
cg09684112	chr10	13701447	-	0.340153857292931	hypermethylated	NA	NA	NA	NA
cg26452868	chr10	57387715	+	0.372039195559134	hypermethylated	NA	NA	NA	NA
cg06888746	chr10	105517764	+	0.495561891315173	hypermethylated	0.211357	0.0750681	NA	NA
cg23665778	chr10	128593946	+	0.340995754624349	hypermethylated	NA	NA	DOCK1	-31
cg19754622	chr10	134045578	+	0.470178240024687	hypermethylated	NA	NA	NA	NA
cg21350697	chr10	134149366	+	0.361353402820555	hypermethylated	0.791568	0.0511052	NA	NA
cg22136363	chr11	1911511	-	0.383532578345082	hypermethylated	NA	NA	NA	NA
cg18723409	chr11	1911547	-	0.500797940849101	hypermethylated	NA	NA	NA	NA
cg27477067	chr11	2966810	+	0.336002920167111	hypermethylated	0.210692	0.110397866666667	NA	NA
cg19849428	chr11	40314978	-	0.361241569126193	hypermethylated	NA	NA	LRRC4C	685
cg03780927	chr11	118781150	+	0.338290765181179	hypermethylated	0.885483	0.426415	BCL9L	462
cg02083559	chr12	24103358	+	0.427170706475325	hypermethylated	NA	NA	SOX5	-722
cg10792302	chr12	54376019	-	0.40405036082165	hypermethylated	NA	NA	HOXC10, HOXC11	-2950, 9110
cg05408649	chr12	54446019	+	0.420338055954975	hypermethylated	0.707175	0.103329666666667	HOXC4	-1641
cg08269188	chr12	54655894	-	0.355297323310219	hypermethylated	NA	NA	NA	NA
cg00765705	chr12	124865130	-	0.344889614552057	hypermethylated	NA	NA	NA	NA
cg27179101	chr12	124991139	+	0.379493917436974	hypermethylated	NA	NA	NA	NA
cg15085899	chr12	125003064	+	0.509804849304316	hypermethylated	0.690871	0.462555733333333	NA	NA
cg18235050	chr12	126676048	-	0.373222436809596	hypermethylated	NA	NA	NA	NA
cg23489384	chr14	21199099	+	0.38013108297703	hypermethylated	NA	NA	NA	NA
cg16162970	chr14	105779952	-	0.382162653095575	hypermethylated	NA	NA	PACS2	-1128
cg27113548	chr14	106354912	+	0.431455068610806	hypermethylated	NA	NA	NA	NA
cg21402921	chr15	27112305	-	0.40054548398301	hypermethylated	NA	NA	GABRA5	796
cg26962618	chr15	70767183	-	0.347955830128166	hypermethylated	NA	NA	NA	NA
cg01990910	chr16	12207648	-	0.357578436952932	hypermethylated	NA	NA	NA	NA
cg05477582	chr16	66600478	-	0.365855393922407	hypermethylated	NA	NA	CMTM1	129
cg09141835	chr16	88988174	+	0.338956979857903	hypermethylated	0.0320635	0	NA	NA
cg16437021	chr16	89510331	-	0.379407338594304	hypermethylated	NA	NA	NA	NA
cg00869668	chr17	1549012	-	0.346514629200756	hypermethylated	NA	NA	SCARF1	28
cg02823329	chr17	8792092	-	0.344987767771226	hypermethylated	NA	NA	NA	NA
cg17786496	chr17	22051566	+	0.444192594696231	hypermethylated	NA	NA	NA	NA
cg16638092	chr17	78800774	-	0.341198931370688	hypermethylated	NA	NA	NA	NA
cg08939850	chr17	78800806	-	0.412922036539178	hypermethylated	NA	NA	NA	NA
cg22193912	chr17	79881523	+	0.341745386200289	hypermethylated	0.675318	0.0289323	SIRT7, MAFG	-5454, 4066
cg23018755	chr17	79881529	+	0.367771391988477	hypermethylated	0.784086	0.0557604	SIRT7, MAFG	-5460, 4060
cg01543184	chr17	79881543	+	0.344486623990643	hypermethylated	0.915212	0.1746145	SIRT7, MAFG	-5474, 4046
cg16755833	chr17	80866063	-	0.489259159702591	hypermethylated	NA	NA	NA	NA
cg23690893	chr19	14671371	-	0.344023399569863	hypermethylated	NA	NA	NA	NA
cg14060113	chr19	18054643	+	0.406762982024558	hypermethylated	0.994922	0.9447885	CCDC124	8739
cg02758612	chr19	53541186	-	0.336576368843957	hypermethylated	NA	NA	ERVV-2	-6804
cg14060111	chr20	13200944	+	0.342401914885717	hypermethylated	0.0909942	0.00651243	ISM1	-1473
cg14685006	chr21	40141569	-	0.420281259045419	hypermethylated	NA	NA	NA	NA
cg14112997	chr22	17591088	-	0.372873650493029	hypermethylated	NA	NA	NA	NA
