# Supplementary material for: MeDeCom: discovery and quantification of latent components of heterogeneous methylomes
Source: Genome Biol. 2017 Mar 24;18:55. doi: 10.1186/s13059-017-1182-6 (PMC5366155; doi:10.1186/s13059-017-1182-6)
Supplement: Supplementary file 4 — LMC-specific CpG positions of the FC1 data set. A comma-separated value table file. (CSV 256 kb) [file 13059_2017_1182_MOESM4_ESM.csv]

ID	Chr	Pos	Gene	Dist2TSS	Status	LMC_diff
cg23087108	chr1	1120617	NA	NA	LMC1,hyper	0.512
cg00305774	chr1	1361077	TMEM88B	-430	LMC1,hyper	0.633
cg13169132	chr1	1362340	VWA1	-8710	LMC1,hyper	0.332
cg13169132	chr1	1362340	TMEM88B	833	LMC1,hyper	0.332
cg17130982	chr1	1946008	GABRD	-4771	LMC1,hyper	0.376
cg01970427	chr1	2006896	NA	NA	LMC1,hyper	0.496
cg26605914	chr1	2174798	NA	NA	LMC1,hyper	0.404
cg25314600	chr1	2191354	NA	NA	LMC1,hyper	0.566
cg18934822	chr1	2191402	NA	NA	LMC1,hyper	0.519
cg12483545	chr1	2198879	NA	NA	LMC1,hyper	0.365
cg06532546	chr1	2886654	NA	NA	LMC1,hyper	0.422
cg03654329	chr1	2899954	NA	NA	LMC1,hyper	0.457
cg20141398	chr1	2928616	ACTRT2	-9429	LMC1,hyper	0.331
cg22506548	chr1	2996949	NA	NA	LMC1,hyper	0.364
cg22009660	chr1	3068360	NA	NA	LMC1,hyper	0.338
cg21167817	chr1	3277557	NA	NA	LMC1,hyper	0.382
cg01071314	chr1	3277623	NA	NA	LMC1,hyper	0.402
cg12417704	chr1	3659656	NA	NA	LMC1,hyper	0.356
cg06834177	chr1	6333843	NA	NA	LMC1,hyper	0.451
cg26363759	chr1	9377984	NA	NA	LMC1,hyper	0.423
cg07209987	chr1	10221203	NA	NA	LMC1,hyper	0.364
cg27508545	chr1	10240017	NA	NA	LMC1,hyper	0.648
cg04110886	chr1	10675575	NA	NA	LMC1,hyper	0.521
cg03343063	chr1	16023706	NA	NA	LMC1,hyper	0.413
cg25851313	chr1	16400665	NA	NA	LMC1,hyper	0.338
cg00569276	chr1	17446545	PADI2	-616	LMC1,hyper	0.435
cg19637330	chr1	19110922	NA	NA	LMC1,hyper	0.331
cg07981328	chr1	21724633	NA	NA	LMC1,hyper	0.453
cg15447913	chr1	23162550	NA	NA	LMC1,hyper	0.539
cg20826610	chr1	26235868	STMN1	-2912	LMC1,hyper	0.596
cg03940437	chr1	26580624	NA	NA	LMC1,hyper	0.394
cg24932660	chr1	27709575	FCN3	-8261	LMC1,hyper	0.346
cg24932660	chr1	27709575	CD164L2	217	LMC1,hyper	0.346
cg20608783	chr1	32220189	BAI2	9446	LMC1,hyper	0.454
cg08843283	chr1	32826969	TSSK3	-828	LMC1,hyper	0.357
cg06786238	chr1	33231190	NA	NA	LMC1,hyper	0.368
cg09804503	chr1	33231313	NA	NA	LMC1,hyper	0.477
cg11839415	chr1	43814764	CDC20	-9919	LMC1,hyper	0.418
cg13235366	chr1	44032202	NA	NA	LMC1,hyper	0.369
cg06766016	chr1	45278971	TCTEX1D4	-6015	LMC1,hyper	0.409
cg06829686	chr1	47910843	FOXD2	9155	LMC1,hyper	0.372
cg13936452	chr1	47911336	FOXD2	9648	LMC1,hyper	0.331
cg04908380	chr1	47915862	NA	NA	LMC1,hyper	0.435
cg03607680	chr1	48450020	NA	NA	LMC1,hyper	0.46
cg08456859	chr1	48450143	NA	NA	LMC1,hyper	0.353
cg02927682	chr1	54844424	NA	NA	LMC1,hyper	0.477
cg15645660	chr1	55247356	NA	NA	LMC1,hyper	0.347
cg17826956	chr1	77230619	NA	NA	LMC1,hyper	0.465
cg04299028	chr1	111061851	KCNA10	-55	LMC1,hyper	0.39
cg26162147	chr1	113499731	SLC16A1	-1047	LMC1,hyper	0.343
cg09229169	chr1	114592384	NA	NA	LMC1,hyper	0.399
cg17326555	chr1	119535693	TBX15	-3515	LMC1,hyper	0.449
cg24035245	chr1	119535928	TBX15	-3750	LMC1,hyper	0.511
cg24434800	chr1	119542295	NA	NA	LMC1,hyper	0.445
cg01959730	chr1	119548825	NA	NA	LMC1,hyper	0.488
cg11793699	chr1	156814901	NA	NA	LMC1,hyper	0.387
cg27386431	chr1	200990482	KIF21B	2345	LMC1,hyper	0.382
cg25407979	chr1	204256846	NA	NA	LMC1,hyper	0.459
cg19597318	chr1	204839606	NA	NA	LMC1,hyper	0.422
cg13098379	chr1	204839819	NA	NA	LMC1,hyper	0.415
cg08830492	chr1	204899141	NA	NA	LMC1,hyper	0.353
cg14168295	chr1	204912819	NA	NA	LMC1,hyper	0.395
cg18861810	chr1	204985932	NA	NA	LMC1,hyper	0.442
cg15460899	chr1	205039083	NA	NA	LMC1,hyper	0.44
cg08159989	chr1	205326071	NA	NA	LMC1,hyper	0.471
cg13474414	chr1	205500676	NA	NA	LMC1,hyper	0.348
cg14988680	chr1	212688417	NA	NA	LMC1,hyper	0.362
cg07366503	chr1	228330085	GJC2	-7467	LMC1,hyper	0.384
cg07366503	chr1	228330085	GUK1	2095	LMC1,hyper	0.384
cg12486498	chr1	230975106	NA	NA	LMC1,hyper	0.523
cg04025049	chr1	239987399	NA	NA	LMC1,hyper	0.504
cg23270529	chr1	243584668	NA	NA	LMC1,hyper	0.386
cg19988482	chr2	394572	NA	NA	LMC1,hyper	0.428
cg10012393	chr2	440148	NA	NA	LMC1,hyper	0.422
cg22745354	chr2	928720	NA	NA	LMC1,hyper	0.383
cg20506745	chr2	2581285	NA	NA	LMC1,hyper	0.508
cg10767420	chr2	2581557	NA	NA	LMC1,hyper	0.557
cg20348298	chr2	3193239	NA	NA	LMC1,hyper	0.387
cg03025986	chr2	3292757	NA	NA	LMC1,hyper	0.551
cg10645314	chr2	3704589	ALLC	-1195	LMC1,hyper	0.364
cg25803107	chr2	6072744	NA	NA	LMC1,hyper	0.428
cg08180229	chr2	6122814	NA	NA	LMC1,hyper	0.635
cg02639181	chr2	8978042	KIDINS220	-288	LMC1,hyper	0.47
cg23005797	chr2	10302462	NA	NA	LMC1,hyper	0.403
cg05996160	chr2	16124662	NA	NA	LMC1,hyper	0.349
cg03687070	chr2	16210108	NA	NA	LMC1,hyper	0.352
cg00746446	chr2	23879137	NA	NA	LMC1,hyper	0.506
cg00073794	chr2	30041338	NA	NA	LMC1,hyper	0.41
cg10571901	chr2	43295303	NA	NA	LMC1,hyper	0.343
cg17681516	chr2	43295389	NA	NA	LMC1,hyper	0.424
cg05224659	chr2	43295595	NA	NA	LMC1,hyper	0.415
cg21875802	chr2	45231382	SIX2	5186	LMC1,hyper	0.443
cg06007282	chr2	45231467	SIX2	5101	LMC1,hyper	0.342
cg05514256	chr2	45231891	SIX2	4677	LMC1,hyper	0.489
cg18623980	chr2	45240563	SIX2	-3995	LMC1,hyper	0.332
cg22573528	chr2	51254170	NRXN1	5366	LMC1,hyper	0.565
cg10124812	chr2	54087517	ENSG00000270898	-221	LMC1,hyper	0.377
cg18959907	chr2	54517309	NA	NA	LMC1,hyper	0.333
cg03393769	chr2	54611906	NA	NA	LMC1,hyper	0.471
cg00543073	chr2	60773386	BCL11A	7246	LMC1,hyper	0.568
cg15732840	chr2	63274615	OTX1	-3321	LMC1,hyper	0.35
cg02832915	chr2	70188531	ASPRV1	865	LMC1,hyper	0.443
cg07558704	chr2	73286489	NA	NA	LMC1,hyper	0.495
cg20202112	chr2	74601685	DCTN1	5796	LMC1,hyper	0.445
cg26347887	chr2	88927196	EIF2AK3	-103	LMC1,hyper	0.66
cg09533708	chr2	95961703	KCNIP3	-1348	LMC1,hyper	0.424
cg11418389	chr2	95978534	NA	NA	LMC1,hyper	0.609
cg00094734	chr2	96830479	NA	NA	LMC1,hyper	0.333
cg03954048	chr2	98858571	NA	NA	LMC1,hyper	0.456
cg20666917	chr2	99439848	NA	NA	LMC1,hyper	0.378
cg13353679	chr2	100720179	AFF3	1865	LMC1,hyper	0.358
cg07214164	chr2	105480254	POU3F3	8286	LMC1,hyper	0.332
cg01154505	chr2	112940409	NA	NA	LMC1,hyper	0.433
cg25334934	chr2	121269348	NA	NA	LMC1,hyper	0.418
cg17851725	chr2	121269372	NA	NA	LMC1,hyper	0.471
cg24587400	chr2	127811805	NA	NA	LMC1,hyper	0.386
cg13858900	chr2	127933617	NA	NA	LMC1,hyper	0.333
cg19724910	chr2	128403084	GPR17	-354	LMC1,hyper	0.347
cg23681687	chr2	130636142	NA	NA	LMC1,hyper	0.375
cg00603435	chr2	142889367	LRP1B	-98	LMC1,hyper	0.355
cg03303633	chr2	145196972	NA	NA	LMC1,hyper	0.477
cg25487775	chr2	162093969	NA	NA	LMC1,hyper	0.437
cg01620164	chr2	164590272	FIGN	2244	LMC1,hyper	0.423
cg07811002	chr2	166535708	NA	NA	LMC1,hyper	0.547
cg13218739	chr2	182850683	PPP1R1C	80	LMC1,hyper	0.619
cg22387019	chr2	198541772	RFTN2	-1054	LMC1,hyper	0.446
cg13144059	chr2	201245077	NA	NA	LMC1,hyper	0.56
cg10630197	chr2	201391350	SGOL2	471	LMC1,hyper	0.488
cg14157435	chr2	206628692	NA	NA	LMC1,hyper	0.419
cg23154059	chr2	219736250	WNT10A	-8834	LMC1,hyper	0.369
cg22344703	chr2	219736312	WNT10A	-8772	LMC1,hyper	0.402
cg06862374	chr2	219736549	WNT10A	-8535	LMC1,hyper	0.449
cg22587479	chr2	219738226	WNT10A	-6858	LMC1,hyper	0.379
cg04168675	chr2	225809655	NA	NA	LMC1,hyper	0.427
cg13138089	chr2	233251770	ALPP	8527	LMC1,hyper	0.51
cg02812891	chr2	233251773	ALPP	8530	LMC1,hyper	0.425
cg25560398	chr2	233252170	ALPP	8927	LMC1,hyper	0.375
cg22653957	chr2	233274144	ALPPL2	2592	LMC1,hyper	0.39
cg04330597	chr2	235907735	NA	NA	LMC1,hyper	0.338
cg19435188	chr2	236293467	NA	NA	LMC1,hyper	0.404
cg15365028	chr2	236442817	NA	NA	LMC1,hyper	0.372
cg04288241	chr2	236444202	NA	NA	LMC1,hyper	0.379
cg17945789	chr2	236444284	NA	NA	LMC1,hyper	0.343
cg14460503	chr2	236619539	NA	NA	LMC1,hyper	0.644
cg27309098	chr2	236619748	NA	NA	LMC1,hyper	0.669
cg09042437	chr2	236643760	NA	NA	LMC1,hyper	0.345
cg22029015	chr2	236674257	NA	NA	LMC1,hyper	0.508
cg22373519	chr2	236761021	NA	NA	LMC1,hyper	0.667
cg16096176	chr2	236826207	NA	NA	LMC1,hyper	0.562
cg06526980	chr2	236826245	NA	NA	LMC1,hyper	0.573
cg25889035	chr2	236826311	NA	NA	LMC1,hyper	0.344
cg02139853	chr2	236867685	NA	NA	LMC1,hyper	0.382
cg24008957	chr2	236867905	NA	NA	LMC1,hyper	0.645
cg01125214	chr2	236888769	NA	NA	LMC1,hyper	0.393
cg07014673	chr2	237078733	GBX2	-1722	LMC1,hyper	0.332
cg07780694	chr2	238990408	NA	NA	LMC1,hyper	0.463
cg11420192	chr2	239495208	NA	NA	LMC1,hyper	0.368
cg01377268	chr2	239925497	NA	NA	LMC1,hyper	0.363
cg20702527	chr2	240086087	NA	NA	LMC1,hyper	0.556
cg06257052	chr2	240117222	NA	NA	LMC1,hyper	0.64
cg20149840	chr2	240135077	NA	NA	LMC1,hyper	0.36
cg09549949	chr2	240240119	NA	NA	LMC1,hyper	0.503
cg19125791	chr2	240265915	NA	NA	LMC1,hyper	0.425
cg23949574	chr2	240302855	NA	NA	LMC1,hyper	0.397
cg06193597	chr2	241896910	NA	NA	LMC1,hyper	0.365
cg26058474	chr2	241975035	NA	NA	LMC1,hyper	0.38
cg09991306	chr2	241975140	NA	NA	LMC1,hyper	0.394
cg02945385	chr3	9246501	NA	NA	LMC1,hyper	0.528
cg26389316	chr3	9273803	NA	NA	LMC1,hyper	0.377
cg19764594	chr3	10806288	NA	NA	LMC1,hyper	0.398
cg11417259	chr3	10806370	NA	NA	LMC1,hyper	0.35
cg21140931	chr3	10991078	NA	NA	LMC1,hyper	0.343
cg03325598	chr3	12994877	NA	NA	LMC1,hyper	0.362
cg00804179	chr3	13083974	NA	NA	LMC1,hyper	0.404
cg21810733	chr3	13520763	HDAC11	-901	LMC1,hyper	0.365
cg12252865	chr3	13520771	HDAC11	-893	LMC1,hyper	0.51
cg07108579	chr3	18391124	NA	NA	LMC1,hyper	0.477
cg06820545	chr3	39031761	NA	NA	LMC1,hyper	0.343
cg27351619	chr3	42700108	ZBTB47	4933	LMC1,hyper	0.366
cg01996116	chr3	42846907	ACKR2	-4060	LMC1,hyper	0.355
cg01996116	chr3	42846907	HIGD1A	-983	LMC1,hyper	0.355
cg21792155	chr3	46940347	NA	NA	LMC1,hyper	0.395
cg11733272	chr3	46940439	NA	NA	LMC1,hyper	0.378
cg24330379	chr3	48647389	UQCRC1	80	LMC1,hyper	0.374
cg06311863	chr3	55508686	NA	NA	LMC1,hyper	0.387
cg00071984	chr3	60617504	NA	NA	LMC1,hyper	0.418
cg12466700	chr3	69789955	MITF	1370	LMC1,hyper	0.365
cg01005211	chr3	72338583	NA	NA	LMC1,hyper	0.34
cg19113686	chr3	101406347	RPL24	-722	LMC1,hyper	0.546
cg03387092	chr3	123493248	NA	NA	LMC1,hyper	0.428
cg13308143	chr3	123813419	KALRN	-108	LMC1,hyper	0.441
cg11939346	chr3	123813454	KALRN	-73	LMC1,hyper	0.445
cg24829557	chr3	123813465	KALRN	-62	LMC1,hyper	0.43
cg11591485	chr3	124839640	NA	NA	LMC1,hyper	0.507
cg18026197	chr3	126422536	CHCHD6	-526	LMC1,hyper	0.379
cg12678686	chr3	127327369	NA	NA	LMC1,hyper	0.509
cg27507919	chr3	147074582	NA	NA	LMC1,hyper	0.355
cg06590946	chr3	185643307	NA	NA	LMC1,hyper	0.372
cg17151621	chr3	186330067	AHSG	-644	LMC1,hyper	0.368
cg19066520	chr3	191046547	CCDC50	-326	LMC1,hyper	0.462
cg25356678	chr3	195587006	NA	NA	LMC1,hyper	0.558
cg18783792	chr3	195594872	NA	NA	LMC1,hyper	0.377
cg20092936	chr3	195600311	NA	NA	LMC1,hyper	0.339
cg21553700	chr3	195600410	NA	NA	LMC1,hyper	0.396
cg21104449	chr3	196485278	NA	NA	LMC1,hyper	0.489
cg03784611	chr3	196754501	MFI2	2185	LMC1,hyper	0.417
cg14875327	chr3	197081654	NA	NA	LMC1,hyper	0.422
cg02746684	chr3	197347276	NA	NA	LMC1,hyper	0.335
cg27357918	chr4	645256	NA	NA	LMC1,hyper	0.353
cg06821199	chr4	779230	NA	NA	LMC1,hyper	0.389
cg07727358	chr4	1008738	FGFRL1	4972	LMC1,hyper	0.345
cg25428177	chr4	1039554	NA	NA	LMC1,hyper	0.394
cg23548612	chr4	1043540	NA	NA	LMC1,hyper	0.343
cg09865015	chr4	1202509	NA	NA	LMC1,hyper	0.352
cg22351267	chr4	1526253	NA	NA	LMC1,hyper	0.413
cg25007799	chr4	1579657	NA	NA	LMC1,hyper	0.436
cg01345586	chr4	2435944	NA	NA	LMC1,hyper	0.342
cg16786640	chr4	3485263	NA	NA	LMC1,hyper	0.423
cg01753966	chr4	3531945	LRPAP1	2340	LMC1,hyper	0.597
cg06252028	chr4	3726255	NA	NA	LMC1,hyper	0.358
cg21434530	chr4	4870486	MSX1	9094	LMC1,hyper	0.528
cg06694734	chr4	4871166	MSX1	9774	LMC1,hyper	0.501
cg06966113	chr4	4873263	NA	NA	LMC1,hyper	0.507
cg14866595	chr4	4873442	NA	NA	LMC1,hyper	0.692
cg09559950	chr4	4873514	NA	NA	LMC1,hyper	0.405
cg20529645	chr4	5886898	CRMP1	7886	LMC1,hyper	0.436
cg20729813	chr4	7502429	NA	NA	LMC1,hyper	0.372
cg15948795	chr4	7968678	NA	NA	LMC1,hyper	0.362
cg10744200	chr4	24844162	NA	NA	LMC1,hyper	0.365
cg25456368	chr4	57547347	HOPX	524	LMC1,hyper	0.385
cg11388320	chr4	81119299	NA	NA	LMC1,hyper	0.406
cg19149915	chr4	83618967	NA	NA	LMC1,hyper	0.37
cg16425726	chr4	83680145	NA	NA	LMC1,hyper	0.5
cg00316839	chr4	85414135	NKX6-1	5467	LMC1,hyper	0.371
cg22869030	chr4	85414147	NKX6-1	5455	LMC1,hyper	0.337
cg13929988	chr4	88140436	KLHL8	1323	LMC1,hyper	0.411
cg17473165	chr4	105411756	CXXC4	4294	LMC1,hyper	0.335
cg08331733	chr4	113332969	NA	NA	LMC1,hyper	0.44
cg04085768	chr4	113333052	NA	NA	LMC1,hyper	0.343
cg27183456	chr4	113333163	NA	NA	LMC1,hyper	0.408
cg01578875	chr4	146804010	NA	NA	LMC1,hyper	0.594
cg03729251	chr4	151501035	MAB21L2	-2041	LMC1,hyper	0.342
cg16806891	chr4	182425400	NA	NA	LMC1,hyper	0.336
cg03189821	chr4	184908351	NA	NA	LMC1,hyper	0.487
cg01377200	chr4	184938316	NA	NA	LMC1,hyper	0.517
cg04392082	chr4	186732926	NA	NA	LMC1,hyper	0.391
cg05636047	chr4	188156675	NA	NA	LMC1,hyper	0.362
cg00317585	chr4	188156703	NA	NA	LMC1,hyper	0.502
cg23490161	chr5	218452	SDHA	97	LMC1,hyper	0.403
cg17778888	chr5	510421	NA	NA	LMC1,hyper	0.341
cg04058281	chr5	980580	NA	NA	LMC1,hyper	0.606
cg11401794	chr5	1016279	NKD2	7336	LMC1,hyper	0.492
cg12186317	chr5	1183173	NA	NA	LMC1,hyper	0.379
cg26472636	chr5	1594282	NA	NA	LMC1,hyper	0.426
cg08778598	chr5	1594579	NA	NA	LMC1,hyper	0.427
cg08422420	chr5	1594733	NA	NA	LMC1,hyper	0.364
cg03540794	chr5	2112109	NA	NA	LMC1,hyper	0.369
cg23008238	chr5	2112459	NA	NA	LMC1,hyper	0.633
cg14802502	chr5	2338616	NA	NA	LMC1,hyper	0.435
cg27318774	chr5	2547310	NA	NA	LMC1,hyper	0.539
cg26195356	chr5	2743601	IRX2	8174	LMC1,hyper	0.427
cg09014626	chr5	2990194	NA	NA	LMC1,hyper	0.62
cg12378867	chr5	7827486	NA	NA	LMC1,hyper	0.386
cg23960088	chr5	34006894	AMACR	1238	LMC1,hyper	0.423
cg17438030	chr5	72526379	NA	NA	LMC1,hyper	0.378
cg09142313	chr5	72677859	NA	NA	LMC1,hyper	0.483
cg22156700	chr5	72732486	NA	NA	LMC1,hyper	0.361
cg15132565	chr5	72740154	FOXD1	4197	LMC1,hyper	0.461
cg07222505	chr5	74161231	FAM169A	1431	LMC1,hyper	0.391
cg05905586	chr5	81048305	SSBP2	-1234	LMC1,hyper	0.366
cg19419291	chr5	95295965	ELL2	1809	LMC1,hyper	0.425
cg23256802	chr5	133313281	C5orf15	-8804	LMC1,hyper	0.338
cg13707793	chr5	139045301	NA	NA	LMC1,hyper	0.393
cg05494467	chr5	140892308	NA	NA	LMC1,hyper	0.388
cg08523384	chr5	141488047	NDFIP1	-22	LMC1,hyper	0.368
cg05656210	chr5	141660565	NA	NA	LMC1,hyper	0.364
cg09559196	chr5	149375082	HMGXB3	-5198	LMC1,hyper	0.724
cg01192077	chr5	158523507	EBF1	3261	LMC1,hyper	0.618
cg03868944	chr5	171808449	NA	NA	LMC1,hyper	0.551
cg26552361	chr5	172293806	NA	NA	LMC1,hyper	0.331
cg14098951	chr5	176875120	PRR7	1325	LMC1,hyper	0.364
cg14061270	chr5	178960377	NA	NA	LMC1,hyper	0.48
cg21109192	chr5	179569583	RASGEF1C	-4235	LMC1,hyper	0.439
cg23221052	chr5	179740743	NA	NA	LMC1,hyper	0.338
cg11797364	chr6	436969	NA	NA	LMC1,hyper	0.362
cg11573566	chr6	1386087	FOXF2	-3981	LMC1,hyper	0.417
cg14429919	chr6	3054820	NA	NA	LMC1,hyper	0.431
cg00651400	chr6	3230007	TUBB2B	-2039	LMC1,hyper	0.389
cg23211949	chr6	3247690	NA	NA	LMC1,hyper	0.379
cg26149682	chr6	10417663	TFAP2A	-2194	LMC1,hyper	0.392
cg14549524	chr6	24140822	NA	NA	LMC1,hyper	0.598
cg08908855	chr6	24140899	NA	NA	LMC1,hyper	0.565
cg03234702	chr6	26225539	HIST1H3E	157	LMC1,hyper	0.344
cg03234702	chr6	26225539	HIST1H1D	9676	LMC1,hyper	0.344
cg02246922	chr6	29342824	OR12D3	243	LMC1,hyper	0.561
cg02589899	chr6	29627167	MOG	2181	LMC1,hyper	0.563
cg23174322	chr6	29627215	MOG	2229	LMC1,hyper	0.551
cg25017994	chr6	29627296	MOG	2310	LMC1,hyper	0.577
cg15265085	chr6	32064588	NA	NA	LMC1,hyper	0.34
cg08828723	chr6	32165176	GPSM3	-4494	LMC1,hyper	0.345
cg08801479	chr6	32165200	GPSM3	-4518	LMC1,hyper	0.466
cg14945317	chr6	32363933	NA	NA	LMC1,hyper	0.345
cg19628686	chr6	33158503	COL11A2	1772	LMC1,hyper	0.633
cg03426762	chr6	33255172	PFDN6	-1906	LMC1,hyper	0.331
cg06623698	chr6	34434325	NA	NA	LMC1,hyper	0.371
cg26576890	chr6	41374939	NA	NA	LMC1,hyper	0.347
cg15760474	chr6	41554529	NA	NA	LMC1,hyper	0.334
cg20637405	chr6	42046377	NA	NA	LMC1,hyper	0.566
cg23146472	chr6	43214495	TTBK1	3078	LMC1,hyper	0.363
cg17507887	chr6	50786511	TFAP2B	76	LMC1,hyper	0.359
cg22282405	chr6	50810682	NA	NA	LMC1,hyper	0.346
cg23930856	chr6	50811724	NA	NA	LMC1,hyper	0.525
cg13706058	chr6	85824168	NA	NA	LMC1,hyper	0.509
cg11452329	chr6	85824216	NA	NA	LMC1,hyper	0.564
cg05183646	chr6	134491143	NA	NA	LMC1,hyper	0.424
cg18566177	chr6	134491483	NA	NA	LMC1,hyper	0.387
cg03332903	chr6	136647704	NA	NA	LMC1,hyper	0.343
cg19758859	chr6	148869489	NA	NA	LMC1,hyper	0.541
cg11631592	chr6	148869535	NA	NA	LMC1,hyper	0.599
cg11182199	chr6	150161689	NA	NA	LMC1,hyper	0.347
cg02836833	chr6	153308650	FBXO5	-4498	LMC1,hyper	0.337
cg18116267	chr6	158418527	NA	NA	LMC1,hyper	0.394
cg05987787	chr6	158448508	NA	NA	LMC1,hyper	0.455
cg23244761	chr6	161796850	NA	NA	LMC1,hyper	0.377
cg24145613	chr6	163558575	NA	NA	LMC1,hyper	0.396
cg11724750	chr6	163558823	NA	NA	LMC1,hyper	0.39
cg10072168	chr6	163587182	NA	NA	LMC1,hyper	0.409
cg09293792	chr6	163602881	NA	NA	LMC1,hyper	0.438
cg19860734	chr6	163602929	NA	NA	LMC1,hyper	0.609
cg25412448	chr6	163675048	NA	NA	LMC1,hyper	0.589
cg11357369	chr6	164506268	NA	NA	LMC1,hyper	0.425
cg21607700	chr6	166344313	NA	NA	LMC1,hyper	0.456
cg15123761	chr6	166711291	NA	NA	LMC1,hyper	0.464
cg20955693	chr6	166711442	NA	NA	LMC1,hyper	0.479
cg14296274	chr6	166720092	NA	NA	LMC1,hyper	0.498
cg24873410	chr6	166836643	NA	NA	LMC1,hyper	0.491
cg17513325	chr6	166892216	NA	NA	LMC1,hyper	0.587
cg09233791	chr6	166908811	NA	NA	LMC1,hyper	0.428
cg05447100	chr6	168188992	C6orf123	8546	LMC1,hyper	0.47
cg03893395	chr6	168189039	C6orf123	8499	LMC1,hyper	0.551
cg19368103	chr6	168189047	C6orf123	8491	LMC1,hyper	0.493
cg12707343	chr6	168418439	NA	NA	LMC1,hyper	0.452
cg08625990	chr6	170571794	NA	NA	LMC1,hyper	0.403
cg02635482	chr7	672108	NA	NA	LMC1,hyper	0.345
cg18127823	chr7	966081	NA	NA	LMC1,hyper	0.442
cg16329842	chr7	2148642	NA	NA	LMC1,hyper	0.614
cg04596071	chr7	2155899	NA	NA	LMC1,hyper	0.389
cg10152684	chr7	2423467	NA	NA	LMC1,hyper	0.364
cg21113776	chr7	2499915	NA	NA	LMC1,hyper	0.415
cg06423425	chr7	2555549	LFNG	-3926	LMC1,hyper	0.334
cg21768604	chr7	2742325	NA	NA	LMC1,hyper	0.362
cg13703663	chr7	2765455	NA	NA	LMC1,hyper	0.41
cg08368520	chr7	4747026	NA	NA	LMC1,hyper	0.502
cg11647481	chr7	4781704	NA	NA	LMC1,hyper	0.431
cg12058390	chr7	4885521	NA	NA	LMC1,hyper	0.472
cg07542748	chr7	4885643	NA	NA	LMC1,hyper	0.436
cg18880986	chr7	5534951	NA	NA	LMC1,hyper	0.33
cg09286367	chr7	5535692	NA	NA	LMC1,hyper	0.553
cg17419731	chr7	5535731	NA	NA	LMC1,hyper	0.393
cg24799764	chr7	5911701	OCM	-8727	LMC1,hyper	0.343
cg21828663	chr7	6198703	NA	NA	LMC1,hyper	0.485
cg17212127	chr7	8383356	NA	NA	LMC1,hyper	0.355
cg26279021	chr7	19158349	TWIST1	-1055	LMC1,hyper	0.425
cg10126205	chr7	19158664	TWIST1	-1370	LMC1,hyper	0.384
cg03190219	chr7	25898688	NA	NA	LMC1,hyper	0.494
cg19048532	chr7	27148002	HOXA2	-5573	LMC1,hyper	0.442
cg22962123	chr7	27153605	HOXA3	5608	LMC1,hyper	0.425
cg00921266	chr7	27153663	HOXA3	5550	LMC1,hyper	0.332
cg16406967	chr7	27155036	HOXA3	4177	LMC1,hyper	0.361
cg18680977	chr7	27155039	HOXA3	4174	LMC1,hyper	0.458
cg19240213	chr7	27163095	HOXA3	-3882	LMC1,hyper	0.347
cg19240213	chr7	27163095	HOXA4	7322	LMC1,hyper	0.347
cg09450153	chr7	28757771	NA	NA	LMC1,hyper	0.427
cg11531232	chr7	35808197	NA	NA	LMC1,hyper	0.373
cg06310816	chr7	42267719	GLI3	8892	LMC1,hyper	0.376
cg22132788	chr7	45002486	NA	NA	LMC1,hyper	0.334
cg21484940	chr7	48129992	UPP1	1752	LMC1,hyper	0.446
cg04037970	chr7	54955965	NA	NA	LMC1,hyper	0.422
cg10052687	chr7	73787374	NA	NA	LMC1,hyper	0.35
cg19465268	chr7	75517941	RHBDD2	9676	LMC1,hyper	0.376
cg25311335	chr7	83479479	NA	NA	LMC1,hyper	0.508
cg21770322	chr7	97807741	NA	NA	LMC1,hyper	0.36
cg11757417	chr7	98424289	NA	NA	LMC1,hyper	0.363
cg14014627	chr7	100088224	NYAP1	6675	LMC1,hyper	0.337
cg22082800	chr7	100203350	MOSPD3	-6782	LMC1,hyper	0.347
cg22082800	chr7	100203350	PCOLCE	3551	LMC1,hyper	0.347
cg23926006	chr7	100480496	UFSP1	6842	LMC1,hyper	0.379
cg23926006	chr7	100480496	SRRT	7687	LMC1,hyper	0.379
cg25887619	chr7	101558435	NA	NA	LMC1,hyper	0.47
cg17713751	chr7	101723568	NA	NA	LMC1,hyper	0.496
cg14203426	chr7	101723947	NA	NA	LMC1,hyper	0.61
cg15770446	chr7	101754758	NA	NA	LMC1,hyper	0.439
cg17008375	chr7	101754831	NA	NA	LMC1,hyper	0.379
cg20253855	chr7	101762511	NA	NA	LMC1,hyper	0.556
cg06721601	chr7	101762633	NA	NA	LMC1,hyper	0.63
cg09378456	chr7	117313730	NA	NA	LMC1,hyper	0.52
cg06783429	chr7	127673038	LRRC4	-1916	LMC1,hyper	0.431
cg06875413	chr7	130115737	NA	NA	LMC1,hyper	0.406
cg13831540	chr7	130128420	MEST	-3513	LMC1,hyper	0.536
cg04678743	chr7	130353515	COPG2	82	LMC1,hyper	0.421
cg15039797	chr7	139320346	NA	NA	LMC1,hyper	0.379
cg09374838	chr7	149578384	ATP6V0E2	8328	LMC1,hyper	0.37
cg21900829	chr7	150818264	NA	NA	LMC1,hyper	0.364
cg25484712	chr7	150828561	NA	NA	LMC1,hyper	0.361
cg09929930	chr7	150828583	NA	NA	LMC1,hyper	0.388
cg02961934	chr7	150896413	NA	NA	LMC1,hyper	0.332
cg06506863	chr7	150896449	NA	NA	LMC1,hyper	0.447
cg13765278	chr7	153641242	NA	NA	LMC1,hyper	0.369
cg15264162	chr7	154035993	NA	NA	LMC1,hyper	0.464
cg12712184	chr7	155790801	SHH	-185835	LMC1,hyper	0.363
cg19130610	chr7	156190025	SHH	-585059	LMC1,hyper	0.652
cg07908679	chr7	156371426	SHH	-766460	LMC1,hyper	0.37
cg20588703	chr7	156371613	SHH	-766647	LMC1,hyper	0.348
cg11008003	chr7	157255264	NA	NA	LMC1,hyper	0.543
cg14168080	chr7	157504135	NA	NA	LMC1,hyper	0.512
cg20670679	chr7	157561786	NA	NA	LMC1,hyper	0.384
cg23740652	chr7	157561925	NA	NA	LMC1,hyper	0.342
cg08041408	chr7	157690609	NA	NA	LMC1,hyper	0.47
cg04552625	chr8	877074	NA	NA	LMC1,hyper	0.385
cg19930652	chr8	1786322	NA	NA	LMC1,hyper	0.341
cg24889466	chr8	1812138	NA	NA	LMC1,hyper	0.375
cg10296718	chr8	1848143	NA	NA	LMC1,hyper	0.603
cg22816462	chr8	6633067	NA	NA	LMC1,hyper	0.403
cg02192555	chr8	9952926	NA	NA	LMC1,hyper	0.699
cg26118821	chr8	18541529	NA	NA	LMC1,hyper	0.41
cg21055546	chr8	18666598	NA	NA	LMC1,hyper	0.455
cg25903363	chr8	21972479	NUDT18	-5548	LMC1,hyper	0.379
cg01463828	chr8	22446721	ENSG00000248235	-65	LMC1,hyper	0.444
cg17008486	chr8	25543184	NA	NA	LMC1,hyper	0.519
cg14855519	chr8	25898191	EBF2	4721	LMC1,hyper	0.404
cg18239431	chr8	25898220	EBF2	4692	LMC1,hyper	0.376
cg09559189	chr8	25898412	EBF2	4500	LMC1,hyper	0.479
cg16310415	chr8	25898539	EBF2	4373	LMC1,hyper	0.445
cg22324567	chr8	25899434	EBF2	3478	LMC1,hyper	0.402
cg11124135	chr8	38032157	BAG4	-1959	LMC1,hyper	0.354
cg04477010	chr8	38175544	NA	NA	LMC1,hyper	0.513
cg22598885	chr8	38175609	NA	NA	LMC1,hyper	0.362
cg13136220	chr8	48100957	NA	NA	LMC1,hyper	0.373
cg04065304	chr8	53322501	ST18	-199	LMC1,hyper	0.509
cg27649037	chr8	53322510	ST18	-208	LMC1,hyper	0.607
cg18995788	chr8	62673444	NA	NA	LMC1,hyper	0.452
cg11367259	chr8	89969235	NA	NA	LMC1,hyper	0.428
cg00306523	chr8	94257369	NA	NA	LMC1,hyper	0.504
cg10409981	chr8	99984763	NA	NA	LMC1,hyper	0.426
cg20909645	chr8	99985049	NA	NA	LMC1,hyper	0.362
cg16268315	chr8	103491087	NA	NA	LMC1,hyper	0.607
cg18168101	chr8	104153627	BAALC	690	LMC1,hyper	0.429
cg24525461	chr8	131011240	NA	NA	LMC1,hyper	0.694
cg02395917	chr8	139613712	NA	NA	LMC1,hyper	0.37
cg19482843	chr8	141559741	NA	NA	LMC1,hyper	0.4
cg07701049	chr8	141559946	NA	NA	LMC1,hyper	0.389
cg03172341	chr8	141577150	NA	NA	LMC1,hyper	0.407
cg11784799	chr8	143262091	NA	NA	LMC1,hyper	0.462
cg09605693	chr8	143463488	NA	NA	LMC1,hyper	0.378
cg25614253	chr8	143561205	NA	NA	LMC1,hyper	0.527
cg02118671	chr8	143660412	NA	NA	LMC1,hyper	0.503
cg25471715	chr8	144129543	NA	NA	LMC1,hyper	0.367
cg24974704	chr8	144577238	NA	NA	LMC1,hyper	0.489
cg06783058	chr8	144692673	PYCRL	-890	LMC1,hyper	0.454
cg06783058	chr8	144692673	TSTA3	7062	LMC1,hyper	0.454
cg08862452	chr8	144903025	SCRIB	-5477	LMC1,hyper	0.38
cg08862452	chr8	144903025	PUF60	9003	LMC1,hyper	0.38
cg20036996	chr8	144906376	SCRIB	-8828	LMC1,hyper	0.397
cg20036996	chr8	144906376	PUF60	5652	LMC1,hyper	0.397
cg09265054	chr8	145728138	GPT	-1326	LMC1,hyper	0.333
cg05239890	chr8	145811273	NA	NA	LMC1,hyper	0.348
cg13977827	chr9	14307195	NFIB	6470	LMC1,hyper	0.552
cg13446474	chr9	14349430	NA	NA	LMC1,hyper	0.351
cg14009912	chr9	91636851	NA	NA	LMC1,hyper	0.482
cg13552373	chr9	92291269	NA	NA	LMC1,hyper	0.493
cg14014964	chr9	94443692	NA	NA	LMC1,hyper	0.475
cg14546258	chr9	95421919	NA	NA	LMC1,hyper	0.362
cg14118473	chr9	96625960	NA	NA	LMC1,hyper	0.352
cg14204784	chr9	129387231	NA	NA	LMC1,hyper	0.346
cg13883603	chr9	130516816	NA	NA	LMC1,hyper	0.335
cg14055970	chr9	130587715	NA	NA	LMC1,hyper	0.52
cg14504581	chr9	130710265	DPM2	-9503	LMC1,hyper	0.389
cg21235108	chr9	132638251	NA	NA	LMC1,hyper	0.413
cg13913011	chr9	132711808	NA	NA	LMC1,hyper	0.414
cg14588406	chr9	132900904	NA	NA	LMC1,hyper	0.454
cg13463203	chr9	132961972	NA	NA	LMC1,hyper	0.431
cg13744508	chr9	133794519	NA	NA	LMC1,hyper	0.47
cg14333779	chr9	137981447	NA	NA	LMC1,hyper	0.348
cg17792192	chr9	138774526	NA	NA	LMC1,hyper	0.604
cg14105458	chr9	139917436	ABCA2	5205	LMC1,hyper	0.444
cg13601936	chr9	140198751	NRARP	-2049	LMC1,hyper	0.451
cg09929879	chr10	343794	NA	NA	LMC1,hyper	0.415
cg14072016	chr10	384652	NA	NA	LMC1,hyper	0.473
cg20595750	chr10	405225	NA	NA	LMC1,hyper	0.53
cg18074403	chr10	405362	NA	NA	LMC1,hyper	0.532
cg10448724	chr10	532791	NA	NA	LMC1,hyper	0.46
cg11672338	chr10	533420	NA	NA	LMC1,hyper	0.489
cg24502027	chr10	556470	NA	NA	LMC1,hyper	0.459
cg04583813	chr10	560323	NA	NA	LMC1,hyper	0.417
cg03844838	chr10	661087	NA	NA	LMC1,hyper	0.363
cg11468148	chr10	670815	NA	NA	LMC1,hyper	0.422
cg01263942	chr10	695859	NA	NA	LMC1,hyper	0.398
cg05898545	chr10	709564	NA	NA	LMC1,hyper	0.488
cg15713378	chr10	709839	NA	NA	LMC1,hyper	0.552
cg16936421	chr10	729226	DIP2C	6379	LMC1,hyper	0.396
cg12014181	chr10	729479	DIP2C	6126	LMC1,hyper	0.672
cg21364615	chr10	1222689	NA	NA	LMC1,hyper	0.425
cg26040809	chr10	1505626	NA	NA	LMC1,hyper	0.376
cg13911959	chr10	1505654	NA	NA	LMC1,hyper	0.342
cg13636096	chr10	2815015	NA	NA	LMC1,hyper	0.365
cg11476737	chr10	2815189	NA	NA	LMC1,hyper	0.49
cg09892104	chr10	2815318	NA	NA	LMC1,hyper	0.415
cg25949033	chr10	3149760	NA	NA	LMC1,hyper	0.408
cg10961733	chr10	6807134	NA	NA	LMC1,hyper	0.38
cg09137125	chr10	7486981	NA	NA	LMC1,hyper	0.616
cg05833351	chr10	11088146	NA	NA	LMC1,hyper	0.468
cg06515461	chr10	11342721	NA	NA	LMC1,hyper	0.456
cg14722226	chr10	13688133	NA	NA	LMC1,hyper	0.426
cg15336243	chr10	15386981	NA	NA	LMC1,hyper	0.334
cg20160035	chr10	21677027	NA	NA	LMC1,hyper	0.423
cg04813697	chr10	22920025	NA	NA	LMC1,hyper	0.441
cg07046030	chr10	29186681	NA	NA	LMC1,hyper	0.557
cg11914795	chr10	63422555	NA	NA	LMC1,hyper	0.349
cg23169883	chr10	72435301	ADAMTS14	2743	LMC1,hyper	0.4
cg05292404	chr10	73149975	NA	NA	LMC1,hyper	0.364
cg10809560	chr10	79936959	NA	NA	LMC1,hyper	0.512
cg05757757	chr10	80008637	NA	NA	LMC1,hyper	0.38
cg18737081	chr10	80999807	NA	NA	LMC1,hyper	0.344
cg20679052	chr10	81070469	NA	NA	LMC1,hyper	0.352
cg07261186	chr10	81070689	NA	NA	LMC1,hyper	0.46
cg15282281	chr10	88024557	NA	NA	LMC1,hyper	0.439
cg25972714	chr10	88024569	NA	NA	LMC1,hyper	0.363
cg06282596	chr10	97175479	NA	NA	LMC1,hyper	0.335
cg03440556	chr10	102107757	SCD	877	LMC1,hyper	0.442
cg16026813	chr10	103245720	NA	NA	LMC1,hyper	0.444
cg16210719	chr10	103509326	NA	NA	LMC1,hyper	0.423
cg04371212	chr10	118563276	NA	NA	LMC1,hyper	0.574
cg04406111	chr10	123779210	NA	NA	LMC1,hyper	0.417
cg06474225	chr10	124228770	HTRA1	7730	LMC1,hyper	0.477
cg05323448	chr10	125318681	NA	NA	LMC1,hyper	0.382
cg26258213	chr10	127220321	NA	NA	LMC1,hyper	0.481
cg20162240	chr10	129733373	NA	NA	LMC1,hyper	0.521
cg00054971	chr10	129796937	NA	NA	LMC1,hyper	0.588
cg04884318	chr10	130064296	NA	NA	LMC1,hyper	0.33
cg12737938	chr10	130831109	NA	NA	LMC1,hyper	0.479
cg26791879	chr10	131005696	NA	NA	LMC1,hyper	0.434
cg16639311	chr10	131005778	NA	NA	LMC1,hyper	0.359
cg04904609	chr10	131691217	NA	NA	LMC1,hyper	0.465
cg04339613	chr10	131757303	EBF3	4801	LMC1,hyper	0.356
cg16589299	chr10	131758786	EBF3	3318	LMC1,hyper	0.357
cg16620392	chr10	131765379	EBF3	-3275	LMC1,hyper	0.399
cg17160984	chr10	131765778	EBF3	-3674	LMC1,hyper	0.477
cg10888790	chr10	131766874	EBF3	-4770	LMC1,hyper	0.527
cg18006379	chr10	132907652	NA	NA	LMC1,hyper	0.447
cg16700920	chr10	133810060	NA	NA	LMC1,hyper	0.548
cg17504591	chr10	133945918	NA	NA	LMC1,hyper	0.6
cg25553466	chr10	133945935	NA	NA	LMC1,hyper	0.353
cg07629625	chr10	133961825	NA	NA	LMC1,hyper	0.35
cg03084184	chr10	133981681	NA	NA	LMC1,hyper	0.38
cg26782539	chr10	134061662	NA	NA	LMC1,hyper	0.347
cg00782697	chr10	134454481	NA	NA	LMC1,hyper	0.362
cg14546128	chr10	134491509	NA	NA	LMC1,hyper	0.542
cg11151314	chr10	134548998	NA	NA	LMC1,hyper	0.471
cg10207362	chr10	134552095	NA	NA	LMC1,hyper	0.449
cg06473608	chr10	134630642	NA	NA	LMC1,hyper	0.452
cg23338516	chr10	134647225	NA	NA	LMC1,hyper	0.342
cg10159432	chr10	134975828	KNDC1	1878	LMC1,hyper	0.348
cg27216969	chr10	135193704	PAOX	967	LMC1,hyper	0.341
cg12047941	chr11	315908	IFITM1	2056	LMC1,hyper	0.345
cg12047941	chr11	315908	IFITM3	5141	LMC1,hyper	0.345
cg10580341	chr11	889148	NA	NA	LMC1,hyper	0.357
cg18509719	chr11	1469746	NA	NA	LMC1,hyper	0.397
cg07737063	chr11	1486341	NA	NA	LMC1,hyper	0.335
cg22979615	chr11	1510644	MOB2	-2669	LMC1,hyper	0.386
cg24803059	chr11	1510747	MOB2	-2772	LMC1,hyper	0.414
cg03721657	chr11	1571033	NA	NA	LMC1,hyper	0.363
cg10900641	chr11	1767793	IFITM10	4027	LMC1,hyper	0.378
cg23030069	chr11	2162183	IGF2	284	LMC1,hyper	0.366
cg06460568	chr11	2162211	IGF2	256	LMC1,hyper	0.397
cg24047810	chr11	2162341	IGF2	126	LMC1,hyper	0.363
cg13928782	chr11	2162445	IGF2	22	LMC1,hyper	0.438
cg20792294	chr11	2165425	IGF2	-2958	LMC1,hyper	0.404
cg06960356	chr11	2596416	NA	NA	LMC1,hyper	0.417
cg06603309	chr11	2724144	NA	NA	LMC1,hyper	0.406
cg14722290	chr11	3144774	NA	NA	LMC1,hyper	0.428
cg20858454	chr11	4010737	NA	NA	LMC1,hyper	0.413
cg14849140	chr11	4010752	NA	NA	LMC1,hyper	0.375
cg01560972	chr11	8190837	RIC3	-302	LMC1,hyper	0.672
cg20204415	chr11	11417772	NA	NA	LMC1,hyper	0.369
cg15045356	chr11	11969590	NA	NA	LMC1,hyper	0.376
cg26446832	chr11	12015695	NA	NA	LMC1,hyper	0.35
cg07622833	chr11	33640167	NA	NA	LMC1,hyper	0.348
cg04367252	chr11	44332790	ALX4	-1075	LMC1,hyper	0.354
cg08149193	chr11	44333067	ALX4	-1352	LMC1,hyper	0.515
cg15786900	chr11	44333131	ALX4	-1416	LMC1,hyper	0.388
cg24008884	chr11	44333192	ALX4	-1477	LMC1,hyper	0.403
cg19520927	chr11	44341646	ALX4	-9931	LMC1,hyper	0.594
cg05881566	chr11	61522765	MYRF	2645	LMC1,hyper	0.356
cg07486017	chr11	61522799	MYRF	2679	LMC1,hyper	0.332
cg06137032	chr11	61522807	MYRF	2687	LMC1,hyper	0.497
cg01825921	chr11	61525711	MYRF	5591	LMC1,hyper	0.394
cg08496523	chr11	61541027	NA	NA	LMC1,hyper	0.401
cg14981432	chr11	61555930	TMEM258	4151	LMC1,hyper	0.346
cg03274456	chr11	62273116	NA	NA	LMC1,hyper	0.332
cg14177934	chr11	63529891	NA	NA	LMC1,hyper	0.341
cg06055392	chr11	64455673	NA	NA	LMC1,hyper	0.527
cg06154903	chr11	64642558	EHD1	3632	LMC1,hyper	0.332
cg04798016	chr11	65375067	MAP3K11	6645	LMC1,hyper	0.344
cg05676622	chr11	66410998	RBM4	4593	LMC1,hyper	0.397
cg02092141	chr11	66411184	RBM4	4779	LMC1,hyper	0.331
cg11245990	chr11	68621969	NA	NA	LMC1,hyper	0.331
cg01969701	chr11	69286145	NA	NA	LMC1,hyper	0.446
cg02011981	chr11	70256681	NA	NA	LMC1,hyper	0.599
cg08718050	chr11	70563677	NA	NA	LMC1,hyper	0.42
cg26429499	chr11	70563792	NA	NA	LMC1,hyper	0.534
cg06088782	chr11	70563839	NA	NA	LMC1,hyper	0.36
cg13080721	chr11	70564414	NA	NA	LMC1,hyper	0.476
cg16312514	chr11	70650521	NA	NA	LMC1,hyper	0.343
cg21806242	chr11	72532891	ATG16L2	7539	LMC1,hyper	0.424
cg19478111	chr11	73359987	PLEKHB1	2765	LMC1,hyper	0.332
cg14724419	chr11	111178990	C11orf92	-3221	LMC1,hyper	0.389
cg14276286	chr11	111782364	ENSG00000170276	-601	LMC1,hyper	0.334
cg12308391	chr11	113143664	NA	NA	LMC1,hyper	0.635
cg04102296	chr11	113143682	NA	NA	LMC1,hyper	0.479
cg03501539	chr11	114760598	NA	NA	LMC1,hyper	0.447
cg25896644	chr11	116371487	NA	NA	LMC1,hyper	0.365
cg16005559	chr11	120040616	NA	NA	LMC1,hyper	0.353
cg06898823	chr11	121665583	NA	NA	LMC1,hyper	0.396
cg01699740	chr11	123396486	GRAMD1B	-43	LMC1,hyper	0.369
cg21999471	chr11	128555317	FLI1	-8572	LMC1,hyper	0.403
cg13909178	chr11	128558129	FLI1	-5760	LMC1,hyper	0.414
cg21198219	chr11	128558454	FLI1	-5435	LMC1,hyper	0.36
cg24656269	chr11	132271581	NA	NA	LMC1,hyper	0.432
cg04256834	chr11	132502809	NA	NA	LMC1,hyper	0.383
cg09634031	chr11	132948639	NA	NA	LMC1,hyper	0.342
cg04625914	chr11	133805057	NA	NA	LMC1,hyper	0.491
cg07363697	chr11	134945848	NA	NA	LMC1,hyper	0.331
cg03539204	chr12	656703	NA	NA	LMC1,hyper	0.345
cg22486621	chr12	2049079	NA	NA	LMC1,hyper	0.341
cg16083711	chr12	14109211	NA	NA	LMC1,hyper	0.479
cg02723291	chr12	22777465	ETNK1	-543	LMC1,hyper	0.331
cg15990629	chr12	25054873	BCAT1	1135	LMC1,hyper	0.386
cg08980987	chr12	25054905	BCAT1	1103	LMC1,hyper	0.46
cg26018685	chr12	46663660	SLC38A1	-866	LMC1,hyper	0.353
cg17090968	chr12	46663694	SLC38A1	-900	LMC1,hyper	0.36
cg21182263	chr12	53200975	KRT4	7359	LMC1,hyper	0.429
cg12253175	chr12	58132093	TSPAN31	-6570	LMC1,hyper	0.337
cg12253175	chr12	58132093	AGAP2	-65	LMC1,hyper	0.337
cg09596958	chr12	58132105	TSPAN31	-6558	LMC1,hyper	0.439
cg09596958	chr12	58132105	AGAP2	-77	LMC1,hyper	0.439
cg04792034	chr12	58263161	NA	NA	LMC1,hyper	0.33
cg15443202	chr12	67197851	NA	NA	LMC1,hyper	0.387
cg13718418	chr12	85672285	ALX1	-1599	LMC1,hyper	0.369
cg16413687	chr12	85672623	ALX1	-1261	LMC1,hyper	0.392
cg15424882	chr12	89257656	NA	NA	LMC1,hyper	0.355
cg11138719	chr12	106307091	NA	NA	LMC1,hyper	0.388
cg00419094	chr12	106480579	NA	NA	LMC1,hyper	0.613
cg21757872	chr12	107974453	NA	NA	LMC1,hyper	0.528
cg13935577	chr12	107974897	NA	NA	LMC1,hyper	0.443
cg05678033	chr12	115104591	NA	NA	LMC1,hyper	0.331
cg00723994	chr12	115105290	NA	NA	LMC1,hyper	0.336
cg00347620	chr12	115109730	NA	NA	LMC1,hyper	0.353
cg22635491	chr12	115109934	NA	NA	LMC1,hyper	0.538
cg09413529	chr12	115112225	TBX3	9169	LMC1,hyper	0.44
cg11246938	chr12	115112433	TBX3	8961	LMC1,hyper	0.533
cg27659049	chr12	115173713	NA	NA	LMC1,hyper	0.38
cg10665891	chr12	117042917	NA	NA	LMC1,hyper	0.468
cg19256813	chr12	117627286	FBXO21	974	LMC1,hyper	0.341
cg13471599	chr12	120835778	NA	NA	LMC1,hyper	0.345
cg13411923	chr12	122396677	NA	NA	LMC1,hyper	0.547
cg15417875	chr12	122396687	NA	NA	LMC1,hyper	0.555
cg07353731	chr12	123341735	NA	NA	LMC1,hyper	0.375
cg15617609	chr12	123352774	NA	NA	LMC1,hyper	0.409
cg20181887	chr12	123753272	CDK2AP1	3414	LMC1,hyper	0.456
cg10609442	chr12	125010075	NA	NA	LMC1,hyper	0.424
cg01578164	chr12	125243251	NA	NA	LMC1,hyper	0.363
cg01589353	chr12	125500634	NA	NA	LMC1,hyper	0.575
cg20739205	chr12	128866735	NA	NA	LMC1,hyper	0.373
cg18758559	chr12	130142114	NA	NA	LMC1,hyper	0.398
cg11219883	chr12	130501758	NA	NA	LMC1,hyper	0.376
cg15360451	chr12	131057032	NA	NA	LMC1,hyper	0.4
cg23617848	chr12	131452297	NA	NA	LMC1,hyper	0.532
cg23969380	chr12	131708174	NA	NA	LMC1,hyper	0.411
cg03550075	chr12	132278448	NA	NA	LMC1,hyper	0.493
cg06813297	chr12	132537251	NA	NA	LMC1,hyper	0.61
cg14591001	chr12	132690752	GALNT9	-180	LMC1,hyper	0.401
cg11144986	chr12	132935765	NA	NA	LMC1,hyper	0.422
cg11136205	chr12	133351421	NA	NA	LMC1,hyper	0.541
cg02592525	chr13	25740027	AMER2	6397	LMC1,hyper	0.615
cg11030811	chr13	25743608	AMER2	2816	LMC1,hyper	0.453
cg17312277	chr13	31306018	ALOX5AP	-3626	LMC1,hyper	0.466
cg11668133	chr13	33477099	NA	NA	LMC1,hyper	0.393
cg13805761	chr13	36553414	NA	NA	LMC1,hyper	0.489
cg09410612	chr13	36944649	NA	NA	LMC1,hyper	0.524
cg08569979	chr13	41053715	NA	NA	LMC1,hyper	0.413
cg01830053	chr13	41064545	NA	NA	LMC1,hyper	0.403
cg20631820	chr13	95086158	NA	NA	LMC1,hyper	0.459
cg07645529	chr13	101322688	TMTC4	4360	LMC1,hyper	0.375
cg18158859	chr13	107144026	NA	NA	LMC1,hyper	0.43
cg01569664	chr13	110434016	IRS2	4898	LMC1,hyper	0.349
cg12114200	chr13	112074876	NA	NA	LMC1,hyper	0.756
cg19632836	chr13	112332213	NA	NA	LMC1,hyper	0.435
cg11423130	chr13	112630656	NA	NA	LMC1,hyper	0.529
cg12444736	chr13	112630712	NA	NA	LMC1,hyper	0.43
cg03991547	chr13	112815119	NA	NA	LMC1,hyper	0.417
cg10375964	chr13	112815146	NA	NA	LMC1,hyper	0.388
cg22301418	chr13	113514151	NA	NA	LMC1,hyper	0.373
cg25309292	chr13	113613574	MCF2L	-9960	LMC1,hyper	0.347
cg01248385	chr13	113636953	NA	NA	LMC1,hyper	0.591
cg00675891	chr13	113698994	NA	NA	LMC1,hyper	0.442
cg21238257	chr13	114138260	TMCO3	-7049	LMC1,hyper	0.383
cg26655004	chr13	114302328	NA	NA	LMC1,hyper	0.417
cg20691608	chr13	114843624	NA	NA	LMC1,hyper	0.46
cg04118910	chr13	114875170	NA	NA	LMC1,hyper	0.483
cg21261158	chr13	114875412	NA	NA	LMC1,hyper	0.502
cg18925726	chr14	23982474	NA	NA	LMC1,hyper	0.38
cg19610529	chr14	61108807	SIX1	7372	LMC1,hyper	0.436
cg23322933	chr14	61109207	SIX1	6972	LMC1,hyper	0.508
cg15425541	chr14	61118751	SIX1	-2572	LMC1,hyper	0.629
cg00779065	chr14	61119218	SIX1	-3039	LMC1,hyper	0.547
cg19961800	chr14	62550978	NA	NA	LMC1,hyper	0.544
cg25582488	chr14	69095171	NA	NA	LMC1,hyper	0.354
cg07137751	chr14	71377000	PCNX	2879	LMC1,hyper	0.472
cg10928544	chr14	91862864	NA	NA	LMC1,hyper	0.526
cg09257735	chr14	93581049	ITPK1	1098	LMC1,hyper	0.358
cg00793719	chr14	95477946	NA	NA	LMC1,hyper	0.401
cg13019568	chr14	95826830	NA	NA	LMC1,hyper	0.334
cg23119063	chr14	99506767	NA	NA	LMC1,hyper	0.349
cg07015803	chr14	99655593	NA	NA	LMC1,hyper	0.572
cg16452866	chr14	99655676	NA	NA	LMC1,hyper	0.662
cg18505593	chr14	100059479	NA	NA	LMC1,hyper	0.386
cg06633543	chr14	100151561	CYP46A1	911	LMC1,hyper	0.336
cg11806439	chr14	101157950	NA	NA	LMC1,hyper	0.465
cg13546977	chr14	101198475	DLK1	5312	LMC1,hyper	0.366
cg05216211	chr14	101508916	NA	NA	LMC1,hyper	0.575
cg13166942	chr14	101528524	NA	NA	LMC1,hyper	0.335
cg02939659	chr14	102054070	NA	NA	LMC1,hyper	0.532
cg20005742	chr14	103007070	NA	NA	LMC1,hyper	0.371
cg10291119	chr14	103403760	NA	NA	LMC1,hyper	0.491
cg13231302	chr14	103467798	NA	NA	LMC1,hyper	0.332
cg18587137	chr14	103593503	TNFAIP2	3706	LMC1,hyper	0.356
cg18620571	chr14	103593505	TNFAIP2	3708	LMC1,hyper	0.409
cg10501093	chr14	103593520	TNFAIP2	3723	LMC1,hyper	0.394
cg23201907	chr14	104741786	NA	NA	LMC1,hyper	0.496
cg22976313	chr14	105070340	TMEM179	1643	LMC1,hyper	0.353
cg26256521	chr14	105147537	INF2	-8436	LMC1,hyper	0.371
cg10345522	chr14	105169673	NA	NA	LMC1,hyper	0.351
cg16162970	chr14	105779952	PACS2	-1128	LMC1,hyper	0.44
cg26379707	chr14	105835418	NA	NA	LMC1,hyper	0.332
cg11724557	chr14	105965005	NA	NA	LMC1,hyper	0.346
cg23256343	chr15	30163825	NA	NA	LMC1,hyper	0.336
cg10316525	chr15	40572137	NA	NA	LMC1,hyper	0.381
cg20384325	chr15	49268750	NA	NA	LMC1,hyper	0.339
cg21149266	chr15	59146882	NA	NA	LMC1,hyper	0.39
cg01360333	chr15	65826759	PTPLAD1	3956	LMC1,hyper	0.343
cg26962618	chr15	70767183	NA	NA	LMC1,hyper	0.36
cg00781110	chr15	74421535	ISLR2	-179	LMC1,hyper	0.49
cg11865553	chr15	77376250	NA	NA	LMC1,hyper	0.345
cg21946967	chr15	82340505	MEX3B	-2024	LMC1,hyper	0.438
cg13579205	chr15	91447540	MAN2A2	121	LMC1,hyper	0.491
cg18173726	chr15	95713100	NA	NA	LMC1,hyper	0.427
cg00221709	chr15	96905554	NA	NA	LMC1,hyper	0.456
cg19821713	chr15	96909816	NA	NA	LMC1,hyper	0.381
cg03799283	chr15	96910011	NA	NA	LMC1,hyper	0.379
cg10171357	chr15	96910540	NA	NA	LMC1,hyper	0.436
cg13615592	chr15	101420708	ALDH1A3	1128	LMC1,hyper	0.334
cg10058850	chr16	768068	FAM173A	-2906	LMC1,hyper	0.344
cg10058850	chr16	768068	METRN	2954	LMC1,hyper	0.344
cg08816443	chr16	926409	NA	NA	LMC1,hyper	0.35
cg08214990	chr16	971579	NA	NA	LMC1,hyper	0.333
cg10244976	chr16	1014818	LMF1	6180	LMC1,hyper	0.41
cg03420040	chr16	1027383	LMF1	-6385	LMC1,hyper	0.449
cg03420040	chr16	1027383	SOX8	-4424	LMC1,hyper	0.449
cg06518618	chr16	1210829	CACNA1H	7589	LMC1,hyper	0.351
cg06193520	chr16	1373703	NA	NA	LMC1,hyper	0.409
cg06352616	chr16	1493759	CCDC154	730	LMC1,hyper	0.424
cg08127858	chr16	2149964	NA	NA	LMC1,hyper	0.433
cg03494430	chr16	2177269	PKD1	8629	LMC1,hyper	0.479
cg02520816	chr16	4056403	NA	NA	LMC1,hyper	0.349
cg06223834	chr16	4103161	NA	NA	LMC1,hyper	0.483
cg01207684	chr16	4103167	NA	NA	LMC1,hyper	0.411
cg03693714	chr16	4723816	NA	NA	LMC1,hyper	0.688
cg09684846	chr16	10912718	TVP23A	-77	LMC1,hyper	0.48
cg01990910	chr16	12207648	NA	NA	LMC1,hyper	0.383
cg02384338	chr16	19883969	NA	NA	LMC1,hyper	0.391
cg02840535	chr16	27523174	NA	NA	LMC1,hyper	0.482
cg00900231	chr16	50897271	NA	NA	LMC1,hyper	0.457
cg04825491	chr16	51130058	NA	NA	LMC1,hyper	0.334
cg06758255	chr16	52532750	NA	NA	LMC1,hyper	0.381
cg09275704	chr16	54317042	IRX3	3632	LMC1,hyper	0.359
cg05793013	chr16	54546975	NA	NA	LMC1,hyper	0.433
cg09492451	chr16	54967389	IRX5	2616	LMC1,hyper	0.367
cg27295963	chr16	56622951	MT3	-328	LMC1,hyper	0.439
cg09462089	chr16	58329456	PRSS54	-506	LMC1,hyper	0.386
cg09482050	chr16	67686832	ACD	7813	LMC1,hyper	0.36
cg09482050	chr16	67686832	RLTPR	8011	LMC1,hyper	0.36
cg00452882	chr16	67687119	ACD	7526	LMC1,hyper	0.647
cg00452882	chr16	67687119	RLTPR	8298	LMC1,hyper	0.647
cg07209034	chr16	72459825	NA	NA	LMC1,hyper	0.542
cg09780180	chr16	73097903	NA	NA	LMC1,hyper	0.447
cg09885505	chr16	73099184	NA	NA	LMC1,hyper	0.352
cg08699631	chr16	74782152	NA	NA	LMC1,hyper	0.436
cg08599635	chr16	78496508	NA	NA	LMC1,hyper	0.332
cg16583186	chr16	81526361	NA	NA	LMC1,hyper	0.453
cg00739667	chr16	81731648	NA	NA	LMC1,hyper	0.412
cg06250127	chr16	84940830	NA	NA	LMC1,hyper	0.553
cg07165260	chr16	85062881	NA	NA	LMC1,hyper	0.343
cg08654960	chr16	85319859	NA	NA	LMC1,hyper	0.374
cg06246199	chr16	85458415	NA	NA	LMC1,hyper	0.38
cg10163338	chr16	85519308	NA	NA	LMC1,hyper	0.365
cg04148089	chr16	85673599	NA	NA	LMC1,hyper	0.4
cg07784872	chr16	85687041	NA	NA	LMC1,hyper	0.477
cg04850875	chr16	85698376	NA	NA	LMC1,hyper	0.426
cg26992566	chr16	85814166	NA	NA	LMC1,hyper	0.491
cg07838270	chr16	86861522	NA	NA	LMC1,hyper	0.415
cg26573923	chr16	87825195	NA	NA	LMC1,hyper	0.495
cg27146990	chr16	87965439	CA5A	4682	LMC1,hyper	0.382
cg05542646	chr16	88442086	NA	NA	LMC1,hyper	0.434
cg00352652	chr16	88547533	NA	NA	LMC1,hyper	0.379
cg00685614	chr16	89118838	NA	NA	LMC1,hyper	0.397
cg16783204	chr16	89119371	NA	NA	LMC1,hyper	0.403
cg06365976	chr16	89462292	NA	NA	LMC1,hyper	0.354
cg00855299	chr16	89603817	NA	NA	LMC1,hyper	0.367
cg01279418	chr16	89623374	RPL13	-3744	LMC1,hyper	0.569
cg07725925	chr16	89976287	MC1R	-7999	LMC1,hyper	0.55
cg06173319	chr16	90148775	PRDM7	-6438	LMC1,hyper	0.334
cg17369991	chr17	643676	FAM57A	8025	LMC1,hyper	0.4
cg13357416	chr17	707032	NA	NA	LMC1,hyper	0.334
cg22789318	chr17	981643	NA	NA	LMC1,hyper	0.336
cg13691567	chr17	1308616	YWHAE	-4945	LMC1,hyper	0.506
cg17258335	chr17	1474778	PITPNA	-8669	LMC1,hyper	0.35
cg21233879	chr17	1824602	NA	NA	LMC1,hyper	0.395
cg10095954	chr17	3848324	NA	NA	LMC1,hyper	0.358
cg20539816	chr17	5988249	NA	NA	LMC1,hyper	0.419
cg01323777	chr17	7832943	KCNAB3	-191	LMC1,hyper	0.39
cg01323777	chr17	7832943	TRAPPC1	2319	LMC1,hyper	0.39
cg04157161	chr17	7906847	GUCY2D	936	LMC1,hyper	0.421
cg11644585	chr17	8958019	NA	NA	LMC1,hyper	0.401
cg10665961	chr17	8958039	NA	NA	LMC1,hyper	0.502
cg11350833	chr17	9080989	NA	NA	LMC1,hyper	0.334
cg24993735	chr17	14684121	NA	NA	LMC1,hyper	0.484
cg01890836	chr17	17055584	NA	NA	LMC1,hyper	0.439
cg09494646	chr17	17717252	NA	NA	LMC1,hyper	0.341
cg14173476	chr17	19190476	NA	NA	LMC1,hyper	0.354
cg18473137	chr17	30815034	CDK5R1	1398	LMC1,hyper	0.446
cg09010067	chr17	30821827	CDK5R1	8191	LMC1,hyper	0.443
cg09476950	chr17	36499775	SOCS7	-8352	LMC1,hyper	0.366
cg09476950	chr17	36499775	GPR179	-83	LMC1,hyper	0.366
cg21564965	chr17	36626180	NA	NA	LMC1,hyper	0.421
cg01443071	chr17	40120250	CNP	1492	LMC1,hyper	0.382
cg14826331	chr17	40120496	CNP	1738	LMC1,hyper	0.498
cg13917614	chr17	40125660	CNP	6902	LMC1,hyper	0.372
cg21316236	chr17	40125781	CNP	7023	LMC1,hyper	0.347
cg12873903	chr17	40514805	NA	NA	LMC1,hyper	0.372
cg01515741	chr17	40695686	HSD17B1	-5545	LMC1,hyper	0.335
cg01515741	chr17	40695686	NAGLU	7497	LMC1,hyper	0.335
cg01035640	chr17	41795679	NA	NA	LMC1,hyper	0.411
cg04614296	chr17	42083858	NAGS	1945	LMC1,hyper	0.602
cg19163395	chr17	42164433	NA	NA	LMC1,hyper	0.336
cg11640208	chr17	42857157	NA	NA	LMC1,hyper	0.411
cg03383006	chr17	42992924	GFAP	-63	LMC1,hyper	0.53
cg24042242	chr17	43044660	C1QL1	778	LMC1,hyper	0.377
cg00103448	chr17	46600533	HOXB1	7825	LMC1,hyper	0.403
cg02508651	chr17	46604554	HOXB1	3804	LMC1,hyper	0.376
cg07823492	chr17	46608099	HOXB1	259	LMC1,hyper	0.515
cg22660933	chr17	46608355	HOXB1	3	LMC1,hyper	0.446
cg26582733	chr17	47547707	NA	NA	LMC1,hyper	0.474
cg09730801	chr17	48048875	DLX4	2338	LMC1,hyper	0.397
cg01135464	chr17	48971001	NA	NA	LMC1,hyper	0.564
cg26683252	chr17	54802123	NA	NA	LMC1,hyper	0.43
cg23586172	chr17	55484600	NA	NA	LMC1,hyper	0.456
cg22507023	chr17	55946195	NA	NA	LMC1,hyper	0.366
cg03656099	chr17	59481954	TBX2	4698	LMC1,hyper	0.437
cg12999453	chr17	59482319	TBX2	5063	LMC1,hyper	0.409
cg18002447	chr17	59482956	TBX2	5700	LMC1,hyper	0.442
cg20410810	chr17	64962417	CACNG4	1392	LMC1,hyper	0.368
cg15536947	chr17	65471303	NA	NA	LMC1,hyper	0.667
cg08813944	chr17	71258589	CPSF4L	-571	LMC1,hyper	0.429
cg26758486	chr17	71533286	NA	NA	LMC1,hyper	0.662
cg14886530	chr17	72258231	NA	NA	LMC1,hyper	0.515
cg17540765	chr17	73631586	SMIM5	2073	LMC1,hyper	0.333
cg06610548	chr17	75033233	NA	NA	LMC1,hyper	0.363
cg25017223	chr17	75238703	NA	NA	LMC1,hyper	0.504
cg26924392	chr17	75238749	NA	NA	LMC1,hyper	0.589
cg06852605	chr17	76422640	NA	NA	LMC1,hyper	0.368
cg05561386	chr17	76455102	NA	NA	LMC1,hyper	0.34
cg20930294	chr17	76455269	NA	NA	LMC1,hyper	0.55
cg06789856	chr17	77133777	NA	NA	LMC1,hyper	0.333
cg14329275	chr17	77809912	CBX4	3315	LMC1,hyper	0.384
cg17124387	chr17	77810090	CBX4	3137	LMC1,hyper	0.456
cg18749563	chr17	77924371	NA	NA	LMC1,hyper	0.588
cg17295878	chr17	77924665	NA	NA	LMC1,hyper	0.585
cg00701918	chr17	78724995	NA	NA	LMC1,hyper	0.604
cg24394819	chr17	78725049	NA	NA	LMC1,hyper	0.653
cg17888563	chr17	78774058	NA	NA	LMC1,hyper	0.353
cg08939850	chr17	78800806	NA	NA	LMC1,hyper	0.368
cg24844295	chr17	78821928	NA	NA	LMC1,hyper	0.437
cg08005872	chr17	78999347	BAIAP2	-9614	LMC1,hyper	0.338
cg08155116	chr17	79027207	NA	NA	LMC1,hyper	0.418
cg27343663	chr17	79082811	NA	NA	LMC1,hyper	0.349
cg09591867	chr17	79098558	NA	NA	LMC1,hyper	0.597
cg18637486	chr17	79099777	NA	NA	LMC1,hyper	0.418
cg06807993	chr17	79099785	NA	NA	LMC1,hyper	0.424
cg06869212	chr17	79099882	NA	NA	LMC1,hyper	0.401
cg06332842	chr17	79100214	NA	NA	LMC1,hyper	0.457
cg23176214	chr17	79100218	NA	NA	LMC1,hyper	0.442
cg24924502	chr17	79109777	NA	NA	LMC1,hyper	0.444
cg16067628	chr17	79109808	NA	NA	LMC1,hyper	0.463
cg23989336	chr17	79283915	NA	NA	LMC1,hyper	0.474
cg20623506	chr17	79813410	P4HB	5159	LMC1,hyper	0.393
cg17054691	chr17	79813439	P4HB	5130	LMC1,hyper	0.415
cg00259234	chr17	79844397	ALYREF	5064	LMC1,hyper	0.331
cg20792436	chr17	79972570	STRA13	8223	LMC1,hyper	0.448
cg11140838	chr17	80285269	CD7	-9792	LMC1,hyper	0.344
cg11140838	chr17	80285269	SECTM1	6604	LMC1,hyper	0.344
cg08930904	chr17	80297325	SECTM1	-5452	LMC1,hyper	0.343
cg04858553	chr17	80549621	NA	NA	LMC1,hyper	0.449
cg15250633	chr17	80627638	NA	NA	LMC1,hyper	0.434
cg06268875	chr18	11147385	PIEZO2	1201	LMC1,hyper	0.36
cg27107110	chr18	13619690	NA	NA	LMC1,hyper	0.361
cg14439622	chr18	19752292	GATA6	2889	LMC1,hyper	0.417
cg12615165	chr18	19756877	GATA6	7474	LMC1,hyper	0.463
cg21320334	chr18	40695592	RIT2	63	LMC1,hyper	0.426
cg07015525	chr18	42325086	NA	NA	LMC1,hyper	0.539
cg03148084	chr18	72201665	CNDP1	-9	LMC1,hyper	0.563
cg12031346	chr18	72206701	CNDP1	5027	LMC1,hyper	0.379
cg03972071	chr18	72917163	ZADH2	4139	LMC1,hyper	0.341
cg00706570	chr18	74692116	NA	NA	LMC1,hyper	0.359
cg27240008	chr18	74728834	NA	NA	LMC1,hyper	0.396
cg21322241	chr18	74728838	NA	NA	LMC1,hyper	0.38
cg13442966	chr18	74728979	NA	NA	LMC1,hyper	0.478
cg15224291	chr18	74729064	NA	NA	LMC1,hyper	0.405
cg16824643	chr18	76462312	NA	NA	LMC1,hyper	0.46
cg25264268	chr19	427263	NA	NA	LMC1,hyper	0.366
cg04587220	chr19	1071208	HMHA1	5287	LMC1,hyper	0.357
cg27172769	chr19	1255283	CIRBP	-4100	LMC1,hyper	0.463
cg27172769	chr19	1255283	MIDN	6732	LMC1,hyper	0.463
cg08525314	chr19	1854819	REXO1	-6368	LMC1,hyper	0.35
cg08525314	chr19	1854819	KLF16	8747	LMC1,hyper	0.35
cg19254118	chr19	1907972	ADAT3	2596	LMC1,hyper	0.627
cg07385220	chr19	2213933	NA	NA	LMC1,hyper	0.374
cg19851563	chr19	2546844	NA	NA	LMC1,hyper	0.376
cg08334575	chr19	3494082	DOHH	6855	LMC1,hyper	0.364
cg00405939	chr19	4045108	ENSG00000205147	-1955	LMC1,hyper	0.517
cg21488876	chr19	5250376	NA	NA	LMC1,hyper	0.43
cg04757389	chr19	5250655	NA	NA	LMC1,hyper	0.571
cg24122124	chr19	5339092	PTPRS	1721	LMC1,hyper	0.399
cg08379738	chr19	6477033	DENND1C	4785	LMC1,hyper	0.385
cg24330746	chr19	7913785	EVI5L	2357	LMC1,hyper	0.391
cg06686742	chr19	8273505	CERS4	-731	LMC1,hyper	0.457
cg17965690	chr19	10736049	SLC44A2	116	LMC1,hyper	0.354
cg25595793	chr19	10736117	SLC44A2	184	LMC1,hyper	0.338
cg06561886	chr19	10736299	SLC44A2	366	LMC1,hyper	0.378
cg24714497	chr19	11590260	ELAVL3	1587	LMC1,hyper	0.364
cg08420572	chr19	13124604	NA	NA	LMC1,hyper	0.46
cg20454073	chr19	13125084	NA	NA	LMC1,hyper	0.433
cg17928147	chr19	13125281	NA	NA	LMC1,hyper	0.332
cg06744585	chr19	13135808	NA	NA	LMC1,hyper	0.457
cg14556683	chr19	15342982	EPHX3	260	LMC1,hyper	0.383
cg19344626	chr19	16830749	NWD1	-41	LMC1,hyper	0.423
cg21977234	chr19	18701320	C19orf60	1786	LMC1,hyper	0.49
cg16523372	chr19	30364182	NA	NA	LMC1,hyper	0.335
cg21105227	chr19	35633669	FXYD7	-484	LMC1,hyper	0.428
cg21105227	chr19	35633669	FXYD1	2744	LMC1,hyper	0.428
cg25252585	chr19	35633972	FXYD7	-181	LMC1,hyper	0.515
cg25252585	chr19	35633972	FXYD1	3047	LMC1,hyper	0.515
cg11587635	chr19	35782638	MAG	-389	LMC1,hyper	0.524
cg02798280	chr19	39087135	NA	NA	LMC1,hyper	0.434
cg00705668	chr19	39421403	MRPS12	-190	LMC1,hyper	0.406
cg00705668	chr19	39421403	SARS2	-3	LMC1,hyper	0.406
cg27152890	chr19	45900241	CD3EAP	-9225	LMC1,hyper	0.363
cg11588848	chr19	48833729	EMP3	5148	LMC1,hyper	0.463
cg00740822	chr19	49939611	SLC17A7	5196	LMC1,hyper	0.385
cg16212298	chr19	51051954	LRRC4B	2344	LMC1,hyper	0.447
cg22577385	chr19	55798477	BRSK1	2944	LMC1,hyper	0.376
cg21037935	chr19	58911965	ZNF584	-8026	LMC1,hyper	0.456
cg21037935	chr19	58911965	ENSG00000269855	4509	LMC1,hyper	0.456
cg04293085	chr20	4202378	NA	NA	LMC1,hyper	0.401
cg22209723	chr20	4742450	NA	NA	LMC1,hyper	0.48
cg04543516	chr20	21589093	NA	NA	LMC1,hyper	0.48
cg27459437	chr20	37464594	NA	NA	LMC1,hyper	0.475
cg02808257	chr20	44037060	PIGT	-7656	LMC1,hyper	0.41
cg02808257	chr20	44037060	DBNDD2	414	LMC1,hyper	0.41
cg18249380	chr20	47253168	NA	NA	LMC1,hyper	0.347
cg06260709	chr20	48626621	NA	NA	LMC1,hyper	0.413
cg01898377	chr20	48960272	NA	NA	LMC1,hyper	0.613
cg22646393	chr20	48960348	NA	NA	LMC1,hyper	0.345
cg18900591	chr20	50419193	SALL4	-135	LMC1,hyper	0.359
cg12288473	chr20	50419274	SALL4	-216	LMC1,hyper	0.334
cg22991320	chr20	56725871	NA	NA	LMC1,hyper	0.333
cg19155932	chr20	56725873	NA	NA	LMC1,hyper	0.331
cg25906442	chr20	56725887	NA	NA	LMC1,hyper	0.34
cg07655948	chr20	56725899	NA	NA	LMC1,hyper	0.338
cg02231404	chr20	62679635	ZNF512B	477	LMC1,hyper	0.371
cg09199848	chr21	33750733	NA	NA	LMC1,hyper	0.399
cg19244097	chr21	37948941	NA	NA	LMC1,hyper	0.486
cg03419014	chr21	38362742	NA	NA	LMC1,hyper	0.369
cg16149927	chr21	45198592	CSTB	-2267	LMC1,hyper	0.364
cg02869163	chr21	45364410	NA	NA	LMC1,hyper	0.372
cg01847344	chr21	45929576	NA	NA	LMC1,hyper	0.344
cg14112997	chr22	17591088	NA	NA	LMC1,hyper	0.509
cg10628201	chr22	21977597	YDJC	6755	LMC1,hyper	0.538
cg12894883	chr22	22288473	NA	NA	LMC1,hyper	0.33
cg00489795	chr22	24041104	RGL4	8057	LMC1,hyper	0.471
cg07415373	chr22	27153015	NA	NA	LMC1,hyper	0.36
cg03669698	chr22	29707524	RASL10A	4220	LMC1,hyper	0.371
cg03669698	chr22	29707524	GAS2L1	4494	LMC1,hyper	0.371
cg02973057	chr22	31494860	NA	NA	LMC1,hyper	0.408
cg00107982	chr22	37813098	NA	NA	LMC1,hyper	0.453
cg19035792	chr22	38382245	SOX10	-1702	LMC1,hyper	0.448
cg08363074	chr22	38479288	SLC16A8	-140	LMC1,hyper	0.379
cg19881032	chr22	38479332	SLC16A8	-184	LMC1,hyper	0.498
cg05601844	chr22	41573176	NA	NA	LMC1,hyper	0.447
cg03890368	chr22	42734695	NA	NA	LMC1,hyper	0.611
cg21220614	chr22	43266108	NA	NA	LMC1,hyper	0.465
cg10146330	chr22	50482250	NA	NA	LMC1,hyper	0.52
cg10827460	chr1	879375	NA	NA	LMC1,hypo	-0.362
cg15742605	chr1	879383	NA	NA	LMC1,hypo	-0.367
cg14830045	chr1	1173264	B3GALT6	5636	LMC1,hypo	-0.458
cg14830045	chr1	1173264	FAM132A	8837	LMC1,hypo	-0.458
cg13393580	chr1	1295077	MXRA8	-1163	LMC1,hypo	-0.379
cg26108719	chr1	1295147	MXRA8	-1233	LMC1,hypo	-0.391
cg18565264	chr1	2140551	NA	NA	LMC1,hypo	-0.338
cg24709511	chr1	2251570	NA	NA	LMC1,hypo	-0.357
cg15644634	chr1	2757162	NA	NA	LMC1,hypo	-0.409
cg15030449	chr1	2780395	NA	NA	LMC1,hypo	-0.343
cg24741158	chr1	2844168	NA	NA	LMC1,hypo	-0.354
cg25367431	chr1	2846836	NA	NA	LMC1,hypo	-0.343
cg12415455	chr1	2846998	NA	NA	LMC1,hypo	-0.442
cg17403881	chr1	2847164	NA	NA	LMC1,hypo	-0.374
cg04141080	chr1	2847220	NA	NA	LMC1,hypo	-0.406
cg00169776	chr1	2948512	NA	NA	LMC1,hypo	-0.362
cg14200569	chr1	3051925	NA	NA	LMC1,hypo	-0.357
cg24045378	chr1	3062497	NA	NA	LMC1,hypo	-0.332
cg11710123	chr1	3141992	NA	NA	LMC1,hypo	-0.362
cg21262776	chr1	3144113	NA	NA	LMC1,hypo	-0.39
cg06379192	chr1	3157287	NA	NA	LMC1,hypo	-0.48
cg24939838	chr1	3164390	NA	NA	LMC1,hypo	-0.344
cg09990962	chr1	3164431	NA	NA	LMC1,hypo	-0.555
cg10893986	chr1	3229739	NA	NA	LMC1,hypo	-0.433
cg27450668	chr1	3460070	NA	NA	LMC1,hypo	-0.343
cg14084907	chr1	3634811	NA	NA	LMC1,hypo	-0.377
cg16430402	chr1	5947386	NA	NA	LMC1,hypo	-0.386
cg17718960	chr1	6063138	NA	NA	LMC1,hypo	-0.339
cg04994795	chr1	8404050	NA	NA	LMC1,hypo	-0.479
cg11388228	chr1	8410102	NA	NA	LMC1,hypo	-0.349
cg23049737	chr1	8412697	NA	NA	LMC1,hypo	-0.551
cg13225830	chr1	9527173	NA	NA	LMC1,hypo	-0.444
cg13683667	chr1	9527208	NA	NA	LMC1,hypo	-0.555
cg22337407	chr1	11046185	NA	NA	LMC1,hypo	-0.444
cg12126344	chr1	12207564	NA	NA	LMC1,hypo	-0.374
cg20931951	chr1	12508122	NA	NA	LMC1,hypo	-0.428
cg13204568	chr1	12679255	DHRS3	-1519	LMC1,hypo	-0.33
cg26027853	chr1	15541446	NA	NA	LMC1,hypo	-0.471
cg13878066	chr1	15541799	NA	NA	LMC1,hypo	-0.369
cg09167414	chr1	16076206	TMEM82	7290	LMC1,hypo	-0.375
cg11704005	chr1	19002948	NA	NA	LMC1,hypo	-0.443
cg05348366	chr1	19665184	NA	NA	LMC1,hypo	-0.396
cg11962640	chr1	19764686	NA	NA	LMC1,hypo	-0.53
cg21005416	chr1	21606617	NA	NA	LMC1,hypo	-0.424
cg21272897	chr1	22191453	NA	NA	LMC1,hypo	-0.399
cg09318066	chr1	23884972	ID3	1312	LMC1,hypo	-0.341
cg07034850	chr1	23885086	ID3	1198	LMC1,hypo	-0.36
cg20942867	chr1	27426144	NA	NA	LMC1,hypo	-0.406
cg14783891	chr1	27730060	NA	NA	LMC1,hypo	-0.432
cg00914222	chr1	29585898	NA	NA	LMC1,hypo	-0.387
cg11756095	chr1	32410614	PTP4A2	-6627	LMC1,hypo	-0.341
cg16554164	chr1	32410678	PTP4A2	-6691	LMC1,hypo	-0.405
cg22621686	chr1	35260256	GJA4	1658	LMC1,hypo	-0.596
cg14669362	chr1	36923510	OSCP1	-7459	LMC1,hypo	-0.536
cg14669362	chr1	36923510	MRPS15	6527	LMC1,hypo	-0.536
cg01765111	chr1	37784244	NA	NA	LMC1,hypo	-0.496
cg06359703	chr1	41847297	NA	NA	LMC1,hypo	-0.517
cg25211006	chr1	43971496	NA	NA	LMC1,hypo	-0.443
cg04259904	chr1	44399492	ARTN	501	LMC1,hypo	-0.342
cg03335125	chr1	46088541	NA	NA	LMC1,hypo	-0.336
cg08121652	chr1	48381824	NA	NA	LMC1,hypo	-0.407
cg23097402	chr1	50883394	DMRTA2	5777	LMC1,hypo	-0.38
cg10512745	chr1	50884480	DMRTA2	4691	LMC1,hypo	-0.55
cg09792881	chr1	50884544	DMRTA2	4627	LMC1,hypo	-0.342
cg03601886	chr1	53649218	NA	NA	LMC1,hypo	-0.454
cg03611060	chr1	59281067	NA	NA	LMC1,hypo	-0.552
cg23075983	chr1	59281540	NA	NA	LMC1,hypo	-0.375
cg10430625	chr1	59320924	NA	NA	LMC1,hypo	-0.348
cg26940178	chr1	76082888	SLC44A5	-6120	LMC1,hypo	-0.439
cg02083836	chr1	87617350	NA	NA	LMC1,hypo	-0.364
cg04246763	chr1	87617811	NA	NA	LMC1,hypo	-0.349
cg02978297	chr1	94057587	NA	NA	LMC1,hypo	-0.332
cg18533397	chr1	110186005	NA	NA	LMC1,hypo	-0.389
cg16516639	chr1	111050810	NA	NA	LMC1,hypo	-0.415
cg11518509	chr1	114525428	OLFML3	3364	LMC1,hypo	-0.368
cg21648376	chr1	116311395	CASQ2	6	LMC1,hypo	-0.428
cg00052482	chr1	151226139	PSMD4	-1039	LMC1,hypo	-0.655
cg26426745	chr1	151810485	RORC	-6138	LMC1,hypo	-0.335
cg15015892	chr1	151810887	RORC	-6540	LMC1,hypo	-0.364
cg18273417	chr1	153518418	S100A4	-58	LMC1,hypo	-0.457
cg18273417	chr1	153518418	S100A3	3429	LMC1,hypo	-0.457
cg22863889	chr1	155910967	RXFP4	-512	LMC1,hypo	-0.376
cg09754272	chr1	156399638	C1orf61	-455	LMC1,hypo	-0.344
cg21165064	chr1	156402678	C1orf61	-3495	LMC1,hypo	-0.358
cg18142940	chr1	156594108	HAPLN2	5023	LMC1,hypo	-0.402
cg16269733	chr1	156616804	BCAN	5065	LMC1,hypo	-0.504
cg09026722	chr1	156867080	PEAR1	3569	LMC1,hypo	-0.471
cg22335802	chr1	159001170	NA	NA	LMC1,hypo	-0.358
cg07830160	chr1	159880327	NA	NA	LMC1,hypo	-0.338
cg14027288	chr1	180923683	NA	NA	LMC1,hypo	-0.457
cg21818533	chr1	203299859	NA	NA	LMC1,hypo	-0.344
cg17943323	chr1	203876248	NA	NA	LMC1,hypo	-0.386
cg25851789	chr1	217309794	NA	NA	LMC1,hypo	-0.356
cg03219968	chr1	217310383	NA	NA	LMC1,hypo	-0.381
cg22698272	chr1	221054615	HLX	2917	LMC1,hypo	-0.439
cg12479878	chr1	221054825	HLX	3127	LMC1,hypo	-0.428
cg11967457	chr1	226128626	LEFTY2	562	LMC1,hypo	-0.363
cg03612357	chr1	227162127	NA	NA	LMC1,hypo	-0.604
cg04117972	chr1	227635322	NA	NA	LMC1,hypo	-0.338
cg09411356	chr1	228395756	OBSCN	-74	LMC1,hypo	-0.4
cg26940100	chr1	228395760	OBSCN	-70	LMC1,hypo	-0.384
cg18025438	chr1	228756789	NA	NA	LMC1,hypo	-0.355
cg04786142	chr1	234908381	NA	NA	LMC1,hypo	-0.366
cg00311883	chr1	235099120	NA	NA	LMC1,hypo	-0.477
cg13475583	chr1	235116731	NA	NA	LMC1,hypo	-0.36
cg16580616	chr1	235256519	NA	NA	LMC1,hypo	-0.422
cg11822088	chr1	243398577	NA	NA	LMC1,hypo	-0.362
cg16711011	chr2	568198	NA	NA	LMC1,hypo	-0.368
cg08242232	chr2	864706	NA	NA	LMC1,hypo	-0.348
cg00450617	chr2	1237239	NA	NA	LMC1,hypo	-0.412
cg15375772	chr2	1507694	NA	NA	LMC1,hypo	-0.392
cg24215279	chr2	1518383	NA	NA	LMC1,hypo	-0.349
cg06760904	chr2	1827764	NA	NA	LMC1,hypo	-0.4
cg07855242	chr2	1841068	NA	NA	LMC1,hypo	-0.409
cg06360976	chr2	3452543	NA	NA	LMC1,hypo	-0.338
cg11642891	chr2	3452563	NA	NA	LMC1,hypo	-0.334
cg21821308	chr2	9533606	NA	NA	LMC1,hypo	-0.368
cg23203698	chr2	23913769	NA	NA	LMC1,hypo	-0.491
cg08471319	chr2	25141735	ADCY3	972	LMC1,hypo	-0.396
cg08570472	chr2	26408040	NA	NA	LMC1,hypo	-0.409
cg23522611	chr2	28617612	FOSL2	1888	LMC1,hypo	-0.369
cg07902749	chr2	37813553	NA	NA	LMC1,hypo	-0.507
cg13773247	chr2	42276988	PKDCC	1829	LMC1,hypo	-0.38
cg11376339	chr2	42570056	NA	NA	LMC1,hypo	-0.335
cg03593578	chr2	45028225	NA	NA	LMC1,hypo	-0.453
cg06398242	chr2	46049176	NA	NA	LMC1,hypo	-0.378
cg03531247	chr2	50573485	NA	NA	LMC1,hypo	-0.331
cg17091056	chr2	54315563	NA	NA	LMC1,hypo	-0.331
cg20341504	chr2	54900998	NA	NA	LMC1,hypo	-0.39
cg25371919	chr2	63284481	OTX1	6545	LMC1,hypo	-0.436
cg22249789	chr2	63284574	OTX1	6638	LMC1,hypo	-0.378
cg11536474	chr2	63286049	OTX1	8113	LMC1,hypo	-0.462
cg10888281	chr2	65302557	NA	NA	LMC1,hypo	-0.393
cg09535924	chr2	66671659	MEIS1	9128	LMC1,hypo	-0.649
cg06833110	chr2	66673316	NA	NA	LMC1,hypo	-0.543
cg22058452	chr2	95662214	NA	NA	LMC1,hypo	-0.564
cg10108468	chr2	95719390	NA	NA	LMC1,hypo	-0.418
cg07490070	chr2	97505464	ANKRD23	4306	LMC1,hypo	-0.342
cg00428457	chr2	119887680	NA	NA	LMC1,hypo	-0.575
cg15864074	chr2	120974042	TMEM185B	6941	LMC1,hypo	-0.371
cg02775804	chr2	120974080	TMEM185B	6903	LMC1,hypo	-0.375
cg21856256	chr2	121200690	NA	NA	LMC1,hypo	-0.336
cg19269749	chr2	127951414	NA	NA	LMC1,hypo	-0.358
cg07128973	chr2	130901432	NA	NA	LMC1,hypo	-0.456
cg09015973	chr2	131673771	ARHGEF4	-452	LMC1,hypo	-0.392
cg00028678	chr2	131674175	ARHGEF4	-48	LMC1,hypo	-0.442
cg22855933	chr2	157179512	NR4A2	9715	LMC1,hypo	-0.425
cg22677715	chr2	162284644	NA	NA	LMC1,hypo	-0.469
cg08402365	chr2	172945274	DLX1	-4679	LMC1,hypo	-0.443
cg05862039	chr2	173792879	NA	NA	LMC1,hypo	-0.528
cg04004830	chr2	192711243	SDPR	737	LMC1,hypo	-0.564
cg23649088	chr2	200775458	C2orf69	-520	LMC1,hypo	-0.573
cg10947827	chr2	201980652	CFLAR	-174	LMC1,hypo	-0.37
cg00857907	chr2	202896898	FZD7	-2411	LMC1,hypo	-0.585
cg16440561	chr2	220312854	NA	NA	LMC1,hypo	-0.35
cg24742614	chr2	223917590	KCNE4	729	LMC1,hypo	-0.54
cg18860682	chr2	230662965	NA	NA	LMC1,hypo	-0.43
cg26847438	chr2	231191916	SP140L	18	LMC1,hypo	-0.488
cg09456094	chr2	231280878	SP100	-102	LMC1,hypo	-0.457
cg11702456	chr2	231280907	SP100	-73	LMC1,hypo	-0.495
cg22374586	chr2	232220566	NA	NA	LMC1,hypo	-0.344
cg07455789	chr2	232419317	NA	NA	LMC1,hypo	-0.384
cg17147526	chr2	234072415	NA	NA	LMC1,hypo	-0.491
cg15911409	chr2	237481080	ACKR3	2797	LMC1,hypo	-0.584
cg00224807	chr2	238065650	NA	NA	LMC1,hypo	-0.378
cg13217451	chr2	238269176	NA	NA	LMC1,hypo	-0.414
cg04869122	chr2	238322318	COL6A3	699	LMC1,hypo	-0.511
cg10846682	chr2	238805257	NA	NA	LMC1,hypo	-0.366
cg02931058	chr2	239047245	NA	NA	LMC1,hypo	-0.483
cg02144874	chr2	239047336	NA	NA	LMC1,hypo	-0.345
cg26474549	chr2	239432273	NA	NA	LMC1,hypo	-0.347
cg26641275	chr2	239971554	NA	NA	LMC1,hypo	-0.519
cg03042666	chr2	240014781	NA	NA	LMC1,hypo	-0.383
cg21202759	chr2	241085043	OTOS	-1065	LMC1,hypo	-0.528
cg05385718	chr2	242693323	NA	NA	LMC1,hypo	-0.333
cg21570020	chr2	242758118	NEU4	6024	LMC1,hypo	-0.363
cg03532030	chr2	242824433	NA	NA	LMC1,hypo	-0.534
cg07115462	chr3	12584270	NA	NA	LMC1,hypo	-0.457
cg16355771	chr3	13242707	NA	NA	LMC1,hypo	-0.372
cg26309929	chr3	24083947	NA	NA	LMC1,hypo	-0.429
cg11390741	chr3	37807702	NA	NA	LMC1,hypo	-0.399
cg22988851	chr3	41752483	NA	NA	LMC1,hypo	-0.365
cg24940967	chr3	45837197	SLC6A20	829	LMC1,hypo	-0.468
cg03477080	chr3	46448920	ACKR5	-128	LMC1,hypo	-0.588
cg13070763	chr3	46448963	ACKR5	-85	LMC1,hypo	-0.572
cg11839681	chr3	49940919	MST1R	150	LMC1,hypo	-0.77
cg11799511	chr3	50426640	NA	NA	LMC1,hypo	-0.666
cg22084642	chr3	52351963	DNAH1	1629	LMC1,hypo	-0.382
cg26554505	chr3	55516711	WNT5A	7261	LMC1,hypo	-0.353
cg18562578	chr3	55517853	WNT5A	6119	LMC1,hypo	-0.429
cg23456221	chr3	55518441	WNT5A	5531	LMC1,hypo	-0.378
cg24033633	chr3	57945695	NA	NA	LMC1,hypo	-0.611
cg05116002	chr3	58151255	NA	NA	LMC1,hypo	-0.56
cg11934688	chr3	61623299	NA	NA	LMC1,hypo	-0.396
cg25741487	chr3	62363076	FEZF2	-3887	LMC1,hypo	-0.617
cg20037507	chr3	62363248	FEZF2	-4059	LMC1,hypo	-0.332
cg24036280	chr3	62365402	FEZF2	-6213	LMC1,hypo	-0.447
cg14533390	chr3	65342843	NA	NA	LMC1,hypo	-0.412
cg20743134	chr3	69061356	EOGT	1417	LMC1,hypo	-0.45
cg27326062	chr3	109115422	NA	NA	LMC1,hypo	-0.58
cg11612799	chr3	113933175	NA	NA	LMC1,hypo	-0.377
cg12702981	chr3	119528656	NA	NA	LMC1,hypo	-0.333
cg05651820	chr3	122764562	NA	NA	LMC1,hypo	-0.509
cg14567877	chr3	123071300	NA	NA	LMC1,hypo	-0.605
cg25661931	chr3	123166561	ADCY5	2043	LMC1,hypo	-0.769
cg18768784	chr3	141516271	NA	NA	LMC1,hypo	-0.344
cg00334063	chr3	147106010	NA	NA	LMC1,hypo	-0.417
cg12892506	chr3	147113918	ZIC4	8152	LMC1,hypo	-0.428
cg00028935	chr3	147114406	ZIC4	7664	LMC1,hypo	-0.391
cg24620761	chr3	147123199	ZIC1	-3971	LMC1,hypo	-0.528
cg24620761	chr3	147123199	ZIC4	-1129	LMC1,hypo	-0.528
cg02387803	chr3	147123457	ZIC1	-3713	LMC1,hypo	-0.454
cg02387803	chr3	147123457	ZIC4	-1387	LMC1,hypo	-0.454
cg03355998	chr3	147124363	ZIC1	-2807	LMC1,hypo	-0.594
cg03355998	chr3	147124363	ZIC4	-2293	LMC1,hypo	-0.594
cg21127068	chr3	147124417	ZIC1	-2753	LMC1,hypo	-0.452
cg21127068	chr3	147124417	ZIC4	-2347	LMC1,hypo	-0.452
cg17482033	chr3	147129778	ZIC1	2608	LMC1,hypo	-0.458
cg01376826	chr3	147129826	ZIC1	2656	LMC1,hypo	-0.365
cg14750948	chr3	147130477	ZIC1	3307	LMC1,hypo	-0.475
cg19029181	chr3	147130536	ZIC1	3366	LMC1,hypo	-0.549
cg05716671	chr3	147131069	ZIC1	3899	LMC1,hypo	-0.406
cg12204258	chr3	147131178	ZIC1	4008	LMC1,hypo	-0.443
cg01825295	chr3	147131617	ZIC1	4447	LMC1,hypo	-0.517
cg19271111	chr3	147140124	NA	NA	LMC1,hypo	-0.627
cg12993715	chr3	147140847	NA	NA	LMC1,hypo	-0.524
cg27136844	chr3	147142355	NA	NA	LMC1,hypo	-0.437
cg08538682	chr3	158390336	LXN	145	LMC1,hypo	-0.376
cg03889263	chr3	177002388	NA	NA	LMC1,hypo	-0.473
cg15709989	chr3	185912227	NA	NA	LMC1,hypo	-0.34
cg07065220	chr3	193987540	NA	NA	LMC1,hypo	-0.376
cg02523270	chr3	193987651	NA	NA	LMC1,hypo	-0.441
cg26767081	chr3	194293260	NA	NA	LMC1,hypo	-0.366
cg01029331	chr3	195709661	NA	NA	LMC1,hypo	-0.47
cg08222618	chr4	941054	NA	NA	LMC1,hypo	-0.366
cg05327835	chr4	996175	SLC26A1	-8952	LMC1,hypo	-0.335
cg05327835	chr4	996175	FGFRL1	-7591	LMC1,hypo	-0.335
cg16580985	chr4	1550194	NA	NA	LMC1,hypo	-0.589
cg25941985	chr4	1562020	NA	NA	LMC1,hypo	-0.389
cg15436123	chr4	3390332	NA	NA	LMC1,hypo	-0.443
cg15543045	chr4	3487334	NA	NA	LMC1,hypo	-0.369
cg25480785	chr4	4765389	NA	NA	LMC1,hypo	-0.37
cg13053505	chr4	4854459	MSX1	-6933	LMC1,hypo	-0.4
cg23208443	chr4	8098178	NA	NA	LMC1,hypo	-0.374
cg09994756	chr4	8185163	NA	NA	LMC1,hypo	-0.377
cg25840318	chr4	8249430	NA	NA	LMC1,hypo	-0.35
cg10930664	chr4	8307813	NA	NA	LMC1,hypo	-0.471
cg08791953	chr4	8307888	NA	NA	LMC1,hypo	-0.561
cg17694130	chr4	14858290	NA	NA	LMC1,hypo	-0.578
cg05551114	chr4	15376116	NA	NA	LMC1,hypo	-0.568
cg07538039	chr4	15376135	NA	NA	LMC1,hypo	-0.487
cg10274108	chr4	38082931	NA	NA	LMC1,hypo	-0.416
cg08775137	chr4	41880319	NA	NA	LMC1,hypo	-0.41
cg13587180	chr4	42403248	SHISA3	3393	LMC1,hypo	-0.399
cg04845060	chr4	53455270	NA	NA	LMC1,hypo	-0.468
cg17670237	chr4	79642491	NA	NA	LMC1,hypo	-0.373
cg10792923	chr4	103789516	UBE2D3	536	LMC1,hypo	-0.423
cg13042918	chr4	119948542	NA	NA	LMC1,hypo	-0.354
cg17521583	chr4	129474618	NA	NA	LMC1,hypo	-0.549
cg17073859	chr4	148401828	EDNRA	-255	LMC1,hypo	-0.413
cg03065175	chr4	155661758	LRAT	-3364	LMC1,hypo	-0.352
cg05477457	chr4	169799308	NA	NA	LMC1,hypo	-0.559
cg12519676	chr4	174912210	NA	NA	LMC1,hypo	-0.627
cg08474478	chr4	184961323	NA	NA	LMC1,hypo	-0.334
cg18838605	chr4	185520416	NA	NA	LMC1,hypo	-0.352
cg06936803	chr4	186559938	NA	NA	LMC1,hypo	-0.411
cg08000459	chr4	187987206	NA	NA	LMC1,hypo	-0.552
cg15889797	chr5	171317	NA	NA	LMC1,hypo	-0.332
cg12833872	chr5	501863	NA	NA	LMC1,hypo	-0.402
cg22572362	chr5	501938	NA	NA	LMC1,hypo	-0.436
cg19741148	chr5	555895	NA	NA	LMC1,hypo	-0.393
cg03999941	chr5	957511	NA	NA	LMC1,hypo	-0.37
cg19728345	chr5	1394320	NA	NA	LMC1,hypo	-0.398
cg19503640	chr5	1503763	NA	NA	LMC1,hypo	-0.403
cg00281273	chr5	1514511	LPCAT1	9580	LMC1,hypo	-0.56
cg11168104	chr5	1857477	NA	NA	LMC1,hypo	-0.356
cg04310802	chr5	2005957	NA	NA	LMC1,hypo	-0.432
cg15530916	chr5	2006086	NA	NA	LMC1,hypo	-0.358
cg04243827	chr5	3103718	NA	NA	LMC1,hypo	-0.565
cg18430895	chr5	10485607	NA	NA	LMC1,hypo	-0.552
cg22510662	chr5	36202853	NA	NA	LMC1,hypo	-0.366
cg03636188	chr5	36591815	NA	NA	LMC1,hypo	-0.477
cg10606029	chr5	37952598	NA	NA	LMC1,hypo	-0.44
cg14121987	chr5	37952644	NA	NA	LMC1,hypo	-0.376
cg14677130	chr5	38445916	NA	NA	LMC1,hypo	-0.583
cg05606376	chr5	38446192	NA	NA	LMC1,hypo	-0.448
cg22771548	chr5	73044623	NA	NA	LMC1,hypo	-0.486
cg15089314	chr5	78365255	DMGDH	216	LMC1,hypo	-0.345
cg27096298	chr5	92904875	NA	NA	LMC1,hypo	-0.408
cg11648730	chr5	92907151	NA	NA	LMC1,hypo	-0.397
cg04541368	chr5	92909429	NR2F1	-9613	LMC1,hypo	-0.551
cg25449484	chr5	92929372	NA	NA	LMC1,hypo	-0.414
cg02081019	chr5	92930813	NA	NA	LMC1,hypo	-0.515
cg18307783	chr5	92931623	NA	NA	LMC1,hypo	-0.451
cg11284842	chr5	92931817	NA	NA	LMC1,hypo	-0.544
cg06820621	chr5	92938232	NA	NA	LMC1,hypo	-0.45
cg14477868	chr5	92938260	NA	NA	LMC1,hypo	-0.441
cg01885839	chr5	111017556	NA	NA	LMC1,hypo	-0.509
cg19848599	chr5	131658161	NA	NA	LMC1,hypo	-0.448
cg01889143	chr5	134825791	NA	NA	LMC1,hypo	-0.376
cg07458308	chr5	134827512	NA	NA	LMC1,hypo	-0.367
cg21233688	chr5	134880353	NEUROG1	-8715	LMC1,hypo	-0.471
cg14844341	chr5	139089549	NA	NA	LMC1,hypo	-0.378
cg12334871	chr5	149993971	NA	NA	LMC1,hypo	-0.433
cg10425245	chr5	168454709	NA	NA	LMC1,hypo	-0.42
cg11245681	chr5	176166754	NA	NA	LMC1,hypo	-0.425
cg16268165	chr5	176274344	NA	NA	LMC1,hypo	-0.445
cg11139090	chr5	176294068	NA	NA	LMC1,hypo	-0.458
cg25153741	chr5	177913468	NA	NA	LMC1,hypo	-0.552
cg07609108	chr5	180875640	NA	NA	LMC1,hypo	-0.457
cg21010202	chr6	1615843	FOXC1	5163	LMC1,hypo	-0.381
cg14354168	chr6	1619134	FOXC1	8454	LMC1,hypo	-0.339
cg17983632	chr6	1621930	NA	NA	LMC1,hypo	-0.428
cg00741954	chr6	1766046	NA	NA	LMC1,hypo	-0.629
cg04695233	chr6	1766129	NA	NA	LMC1,hypo	-0.365
cg09571972	chr6	2104322	NA	NA	LMC1,hypo	-0.711
cg24816460	chr6	4775203	CDYL	-1465	LMC1,hypo	-0.411
cg25455909	chr6	5783800	NA	NA	LMC1,hypo	-0.45
cg00734931	chr6	9116428	NA	NA	LMC1,hypo	-0.471
cg24114014	chr6	28584167	NA	NA	LMC1,hypo	-0.38
cg04645150	chr6	28584172	NA	NA	LMC1,hypo	-0.449
cg27535677	chr6	28601365	NA	NA	LMC1,hypo	-0.344
cg26865747	chr6	28601377	NA	NA	LMC1,hypo	-0.4
cg17929630	chr6	30038712	PPP1R11	3848	LMC1,hypo	-0.369
cg17929630	chr6	30038712	RNF39	4951	LMC1,hypo	-0.369
cg08887400	chr6	30652376	PPP1R18	3295	LMC1,hypo	-0.341
cg03953626	chr6	30652396	PPP1R18	3275	LMC1,hypo	-0.357
cg18586886	chr6	30652399	PPP1R18	3272	LMC1,hypo	-0.406
cg19579005	chr6	30782272	NA	NA	LMC1,hypo	-0.543
cg18576957	chr6	31651020	LY6G5C	-2867	LMC1,hypo	-0.473
cg03923227	chr6	31691050	LY6G6C	-1429	LMC1,hypo	-0.363
cg03923227	chr6	31691050	C6orf25	-110	LMC1,hypo	-0.363
cg08975528	chr6	31867700	EHMT2	-2240	LMC1,hypo	-0.696
cg08975528	chr6	31867700	ZBTB12	2068	LMC1,hypo	-0.696
cg06060835	chr6	31913809	CFB	324	LMC1,hypo	-0.435
cg07148038	chr6	32061160	NA	NA	LMC1,hypo	-0.377
cg15575880	chr6	33041218	HLA-DPB1	-2484	LMC1,hypo	-0.358
cg15929276	chr6	35687457	FKBP5	8902	LMC1,hypo	-0.439
cg11599864	chr6	38145464	NA	NA	LMC1,hypo	-0.395
cg06061086	chr6	41499640	NA	NA	LMC1,hypo	-0.706
cg23514619	chr6	43237330	NA	NA	LMC1,hypo	-0.423
cg20434586	chr6	43237511	NA	NA	LMC1,hypo	-0.377
cg05020625	chr6	43252858	NA	NA	LMC1,hypo	-0.387
cg06113789	chr6	43253097	NA	NA	LMC1,hypo	-0.418
cg09543819	chr6	49881441	NA	NA	LMC1,hypo	-0.52
cg14434870	chr6	99279054	POU3F2	-3525	LMC1,hypo	-0.37
cg02380531	chr6	99279097	POU3F2	-3482	LMC1,hypo	-0.354
cg17303756	chr6	99279108	POU3F2	-3471	LMC1,hypo	-0.335
cg19095187	chr6	108437051	NA	NA	LMC1,hypo	-0.559
cg15666214	chr6	108438316	NA	NA	LMC1,hypo	-0.483
cg13776285	chr6	108490264	NR2E1	3003	LMC1,hypo	-0.422
cg24595606	chr6	108492358	NR2E1	5097	LMC1,hypo	-0.557
cg22476027	chr6	108492642	NR2E1	5381	LMC1,hypo	-0.361
cg05922610	chr6	108495985	NR2E1	8724	LMC1,hypo	-0.47
cg06103642	chr6	108496716	NR2E1	9455	LMC1,hypo	-0.521
cg21762523	chr6	108497717	NA	NA	LMC1,hypo	-0.398
cg06899313	chr6	117394045	NA	NA	LMC1,hypo	-0.338
cg13919358	chr6	125573188	NA	NA	LMC1,hypo	-0.333
cg24744430	chr6	146864390	RAB32	-438	LMC1,hypo	-0.428
cg09313931	chr6	149803444	ZC3H12D	2752	LMC1,hypo	-0.448
cg18082788	chr6	149806339	ZC3H12D	-143	LMC1,hypo	-0.645
cg22389949	chr6	152003038	ESR1	-8592	LMC1,hypo	-0.451
cg11250301	chr6	157322468	NA	NA	LMC1,hypo	-0.339
cg05956452	chr6	158018138	NA	NA	LMC1,hypo	-0.422
cg12934258	chr6	159084599	SYTL3	2249	LMC1,hypo	-0.341
cg19884556	chr6	159128336	NA	NA	LMC1,hypo	-0.437
cg15217044	chr6	159466054	TAGAP	129	LMC1,hypo	-0.33
cg10672567	chr6	160023927	NA	NA	LMC1,hypo	-0.362
cg27204616	chr6	160679391	SLC22A2	656	LMC1,hypo	-0.417
cg25545503	chr6	160680162	SLC22A2	-115	LMC1,hypo	-0.448
cg19499998	chr6	160680213	SLC22A2	-166	LMC1,hypo	-0.501
cg13679164	chr6	161258479	NA	NA	LMC1,hypo	-0.339
cg25436486	chr6	166140451	NA	NA	LMC1,hypo	-0.467
cg12320986	chr6	166140561	NA	NA	LMC1,hypo	-0.453
cg13351249	chr6	166140706	NA	NA	LMC1,hypo	-0.566
cg19618622	chr6	166901831	NA	NA	LMC1,hypo	-0.35
cg25930662	chr6	168121243	NA	NA	LMC1,hypo	-0.482
cg08266223	chr6	168121296	NA	NA	LMC1,hypo	-0.346
cg06889339	chr6	168197625	C6orf123	-87	LMC1,hypo	-0.426
cg13298451	chr6	169562427	NA	NA	LMC1,hypo	-0.388
cg21226965	chr6	169852806	NA	NA	LMC1,hypo	-0.434
cg17834425	chr6	170059327	NA	NA	LMC1,hypo	-0.693
cg25043633	chr6	170061104	NA	NA	LMC1,hypo	-0.452
cg00186529	chr6	170452864	NA	NA	LMC1,hypo	-0.42
cg25929664	chr7	220654	NA	NA	LMC1,hypo	-0.367
cg19877741	chr7	644219	NA	NA	LMC1,hypo	-0.557
cg18014246	chr7	644417	NA	NA	LMC1,hypo	-0.507
cg09533868	chr7	807608	NA	NA	LMC1,hypo	-0.515
cg26116495	chr7	807697	NA	NA	LMC1,hypo	-0.414
cg23714773	chr7	808081	NA	NA	LMC1,hypo	-0.438
cg07803375	chr7	811206	NA	NA	LMC1,hypo	-0.512
cg02788637	chr7	853229	NA	NA	LMC1,hypo	-0.386
cg07510175	chr7	1030700	CYP2W1	7866	LMC1,hypo	-0.353
cg00370123	chr7	1113014	NA	NA	LMC1,hypo	-0.427
cg00095859	chr7	1336729	NA	NA	LMC1,hypo	-0.351
cg07811933	chr7	1361132	NA	NA	LMC1,hypo	-0.42
cg07639783	chr7	1610747	NA	NA	LMC1,hypo	-0.461
cg19629631	chr7	2060116	NA	NA	LMC1,hypo	-0.331
cg21998840	chr7	2212030	NA	NA	LMC1,hypo	-0.435
cg12017558	chr7	2289097	NUDT1	7241	LMC1,hypo	-0.382
cg03297163	chr7	2548137	NA	NA	LMC1,hypo	-0.488
cg09727210	chr7	2962240	NA	NA	LMC1,hypo	-0.408
cg22103601	chr7	4287215	NA	NA	LMC1,hypo	-0.377
cg25453625	chr7	4347751	NA	NA	LMC1,hypo	-0.42
cg02820836	chr7	4652842	NA	NA	LMC1,hypo	-0.518
cg03932904	chr7	4707887	NA	NA	LMC1,hypo	-0.486
cg01348584	chr7	4911022	PAPOLB	-9398	LMC1,hypo	-0.618
cg02192117	chr7	5458719	TNRC18	4457	LMC1,hypo	-0.369
cg22399555	chr7	5529868	NA	NA	LMC1,hypo	-0.538
cg24231558	chr7	16626326	NA	NA	LMC1,hypo	-0.574
cg15087860	chr7	20816253	NA	NA	LMC1,hypo	-0.513
cg09734394	chr7	20818887	SP8	7617	LMC1,hypo	-0.474
cg14021133	chr7	20834283	SP8	-7779	LMC1,hypo	-0.414
cg22109827	chr7	30727326	NA	NA	LMC1,hypo	-0.334
cg15270970	chr7	30791913	INMT-FAM188B	161	LMC1,hypo	-0.492
cg17642369	chr7	47783644	NA	NA	LMC1,hypo	-0.395
cg25134328	chr7	47783668	NA	NA	LMC1,hypo	-0.341
cg11342198	chr7	52155829	NA	NA	LMC1,hypo	-0.383
cg20773588	chr7	55134101	NA	NA	LMC1,hypo	-0.413
cg02316066	chr7	55224910	NA	NA	LMC1,hypo	-0.339
cg03357999	chr7	55516724	NA	NA	LMC1,hypo	-0.336
cg25712005	chr7	73443113	ELN	995	LMC1,hypo	-0.578
cg19685521	chr7	100199764	PCOLCE	-35	LMC1,hypo	-0.367
cg22202558	chr7	101500303	NA	NA	LMC1,hypo	-0.526
cg15755348	chr7	101768874	NA	NA	LMC1,hypo	-0.453
cg24707573	chr7	101961796	NA	NA	LMC1,hypo	-0.349
cg14029206	chr7	102109095	LRWD1	3720	LMC1,hypo	-0.741
cg27134084	chr7	129793154	NA	NA	LMC1,hypo	-0.337
cg05426601	chr7	130019715	CPA1	-496	LMC1,hypo	-0.35
cg04263316	chr7	135412406	SLC13A4	527	LMC1,hypo	-0.505
cg17382310	chr7	135413101	SLC13A4	-168	LMC1,hypo	-0.336
cg19548649	chr7	135413105	SLC13A4	-172	LMC1,hypo	-0.499
cg25185001	chr7	150846128	NA	NA	LMC1,hypo	-0.341
cg06436185	chr7	151442351	NA	NA	LMC1,hypo	-0.56
cg18880543	chr7	151490626	NA	NA	LMC1,hypo	-0.407
cg08202754	chr7	152621979	NA	NA	LMC1,hypo	-0.422
cg15818671	chr7	152622022	NA	NA	LMC1,hypo	-0.392
cg20739526	chr7	154585989	NA	NA	LMC1,hypo	-0.381
cg25142340	chr7	155299624	NA	NA	LMC1,hypo	-0.382
cg16329658	chr7	157258677	NA	NA	LMC1,hypo	-0.407
cg12297440	chr7	157523408	NA	NA	LMC1,hypo	-0.452
cg04237822	chr7	157523541	NA	NA	LMC1,hypo	-0.543
cg15727524	chr7	157531216	NA	NA	LMC1,hypo	-0.357
cg09419176	chr7	157670705	NA	NA	LMC1,hypo	-0.548
cg26490671	chr7	157670732	NA	NA	LMC1,hypo	-0.58
cg18311871	chr7	157754600	NA	NA	LMC1,hypo	-0.375
cg12744031	chr7	158751184	NA	NA	LMC1,hypo	-0.34
cg23058037	chr7	158824108	NA	NA	LMC1,hypo	-0.333
cg22751848	chr7	158858057	NA	NA	LMC1,hypo	-0.365
cg06878548	chr8	514821	NA	NA	LMC1,hypo	-0.415
cg02730139	chr8	847575	NA	NA	LMC1,hypo	-0.335
cg06809074	chr8	976415	NA	NA	LMC1,hypo	-0.439
cg00827210	chr8	1427491	NA	NA	LMC1,hypo	-0.373
cg11492536	chr8	1777477	ARHGEF10	5336	LMC1,hypo	-0.409
cg25881328	chr8	1809920	NA	NA	LMC1,hypo	-0.346
cg05891136	chr8	2014195	NA	NA	LMC1,hypo	-0.468
cg01544777	chr8	6456182	NA	NA	LMC1,hypo	-0.492
cg06545268	chr8	9756974	NA	NA	LMC1,hypo	-0.378
cg21547283	chr8	10573804	NA	NA	LMC1,hypo	-0.373
cg10040162	chr8	11519182	NA	NA	LMC1,hypo	-0.454
cg22732636	chr8	13373141	DLC1	-747	LMC1,hypo	-0.375
cg04394254	chr8	22422816	NA	NA	LMC1,hypo	-0.365
cg15658824	chr8	22423026	NA	NA	LMC1,hypo	-0.344
cg24805258	chr8	22423091	NA	NA	LMC1,hypo	-0.34
cg20135243	chr8	27183285	NA	NA	LMC1,hypo	-0.455
cg17297634	chr8	27806022	NA	NA	LMC1,hypo	-0.444
cg21330896	chr8	28205705	NA	NA	LMC1,hypo	-0.663
cg19888654	chr8	28929168	NA	NA	LMC1,hypo	-0.497
cg07563765	chr8	28929242	NA	NA	LMC1,hypo	-0.431
cg22431992	chr8	30244571	RBPMS	2545	LMC1,hypo	-0.458
cg02335370	chr8	33579138	NA	NA	LMC1,hypo	-0.481
cg14433990	chr8	33579240	NA	NA	LMC1,hypo	-0.432
cg03171419	chr8	37700802	BRF2	6619	LMC1,hypo	-0.454
cg11241541	chr8	38586066	NA	NA	LMC1,hypo	-0.341
cg15659713	chr8	38586183	NA	NA	LMC1,hypo	-0.405
cg22540514	chr8	41050652	NA	NA	LMC1,hypo	-0.431
cg14824386	chr8	41167923	SFRP1	-908	LMC1,hypo	-0.396
cg09410389	chr8	41168205	SFRP1	-1190	LMC1,hypo	-0.533
cg14904662	chr8	41655673	NA	NA	LMC1,hypo	-0.46
cg11948766	chr8	49494499	NA	NA	LMC1,hypo	-0.626
cg05689208	chr8	49496391	NA	NA	LMC1,hypo	-0.454
cg17159699	chr8	53081140	NA	NA	LMC1,hypo	-0.369
cg18249580	chr8	65281496	NA	NA	LMC1,hypo	-0.523
cg21699044	chr8	65281689	NA	NA	LMC1,hypo	-0.385
cg15316843	chr8	65282946	NA	NA	LMC1,hypo	-0.451
cg16810605	chr8	65283263	NA	NA	LMC1,hypo	-0.497
cg07792478	chr8	65290484	NA	NA	LMC1,hypo	-0.544
cg25900085	chr8	65291513	NA	NA	LMC1,hypo	-0.493
cg19518104	chr8	70981345	PRDM14	2216	LMC1,hypo	-0.371
cg23346544	chr8	80731144	NA	NA	LMC1,hypo	-0.474
cg25557306	chr8	98305878	NA	NA	LMC1,hypo	-0.525
cg27281791	chr8	106636449	NA	NA	LMC1,hypo	-0.401
cg27616227	chr8	108510314	ANGPT1	-77	LMC1,hypo	-0.557
cg27628340	chr8	133906156	NA	NA	LMC1,hypo	-0.413
cg12170191	chr8	142069560	NA	NA	LMC1,hypo	-0.375
cg27000496	chr8	142231004	SLC45A4	7668	LMC1,hypo	-0.422
cg26101485	chr8	142264769	NA	NA	LMC1,hypo	-0.41
cg13340765	chr8	142276287	NA	NA	LMC1,hypo	-0.357
cg26610247	chr8	142297175	NA	NA	LMC1,hypo	-0.477
cg11047442	chr8	142852219	NA	NA	LMC1,hypo	-0.501
cg07011778	chr8	144105570	LY6E	5626	LMC1,hypo	-0.54
cg02681842	chr8	145033310	PLEC	-8267	LMC1,hypo	-0.475
cg16663419	chr8	145033566	PLEC	-8523	LMC1,hypo	-0.373
cg23155717	chr8	145033622	PLEC	-8579	LMC1,hypo	-0.341
cg14631276	chr8	145163102	MAF1	3701	LMC1,hypo	-0.371
cg21215550	chr9	969544	DMRT3	-7419	LMC1,hypo	-0.409
cg13434411	chr9	970297	DMRT3	-6666	LMC1,hypo	-0.423
cg14147498	chr9	974820	DMRT3	-2143	LMC1,hypo	-0.359
cg13912930	chr9	34379890	KIAA1161	-3040	LMC1,hypo	-0.375
cg13730105	chr9	120466837	TLR4	188	LMC1,hypo	-0.494
cg14594187	chr9	124498961	NA	NA	LMC1,hypo	-0.451
cg14573411	chr9	126135992	NA	NA	LMC1,hypo	-0.387
cg15922174	chr9	126135998	NA	NA	LMC1,hypo	-0.467
cg14071579	chr9	126794830	NA	NA	LMC1,hypo	-0.377
cg14361672	chr9	131463936	PKN3	-865	LMC1,hypo	-0.469
cg14056656	chr9	132892163	NA	NA	LMC1,hypo	-0.36
cg13808936	chr9	136371164	NA	NA	LMC1,hypo	-0.421
cg13469396	chr9	136435554	NA	NA	LMC1,hypo	-0.496
cg21243944	chr9	137118148	NA	NA	LMC1,hypo	-0.451
cg14482968	chr9	137599175	NA	NA	LMC1,hypo	-0.385
cg14147151	chr9	138948000	NACC2	-5575	LMC1,hypo	-0.345
cg14064335	chr9	139540822	NA	NA	LMC1,hypo	-0.377
cg20251943	chr10	407721	NA	NA	LMC1,hypo	-0.388
cg25712088	chr10	531569	NA	NA	LMC1,hypo	-0.377
cg15081722	chr10	1517340	NA	NA	LMC1,hypo	-0.384
cg18692070	chr10	3466852	NA	NA	LMC1,hypo	-0.421
cg20170943	chr10	3536773	NA	NA	LMC1,hypo	-0.45
cg13951697	chr10	3581101	NA	NA	LMC1,hypo	-0.598
cg12273284	chr10	12490844	NA	NA	LMC1,hypo	-0.59
cg24324815	chr10	21783445	NA	NA	LMC1,hypo	-0.344
cg10046401	chr10	21797191	NA	NA	LMC1,hypo	-0.468
cg15469871	chr10	27541418	NA	NA	LMC1,hypo	-0.447
cg24726783	chr10	29759454	NA	NA	LMC1,hypo	-0.365
cg00881448	chr10	30248683	NA	NA	LMC1,hypo	-0.365
cg02069008	chr10	30248906	NA	NA	LMC1,hypo	-0.373
cg22946615	chr10	30257569	NA	NA	LMC1,hypo	-0.412
cg25499181	chr10	30894357	NA	NA	LMC1,hypo	-0.397
cg09487134	chr10	35195634	NA	NA	LMC1,hypo	-0.558
cg12196389	chr10	35504007	NA	NA	LMC1,hypo	-0.566
cg15247093	chr10	47768476	NA	NA	LMC1,hypo	-0.589
cg22871947	chr10	50506875	NA	NA	LMC1,hypo	-0.463
cg08732300	chr10	50506885	NA	NA	LMC1,hypo	-0.431
cg08642731	chr10	50507092	NA	NA	LMC1,hypo	-0.52
cg01316378	chr10	63629580	NA	NA	LMC1,hypo	-0.566
cg17239876	chr10	72311914	NA	NA	LMC1,hypo	-0.378
cg24812143	chr10	72312093	NA	NA	LMC1,hypo	-0.412
cg00929860	chr10	73846448	SPOCK2	2082	LMC1,hypo	-0.334
cg03013917	chr10	77021867	NA	NA	LMC1,hypo	-0.432
cg18878210	chr10	77021880	NA	NA	LMC1,hypo	-0.333
cg09287096	chr10	86998622	NA	NA	LMC1,hypo	-0.336
cg14794936	chr10	88471856	NA	NA	LMC1,hypo	-0.504
cg25946646	chr10	88628344	NA	NA	LMC1,hypo	-0.355
cg17743250	chr10	94820927	CYP26C1	-93	LMC1,hypo	-0.415
cg04564481	chr10	94820954	CYP26C1	-66	LMC1,hypo	-0.331
cg13669036	chr10	95146250	NA	NA	LMC1,hypo	-0.415
cg06679087	chr10	99473206	MARVELD1	-274	LMC1,hypo	-0.459
cg24500959	chr10	99474813	MARVELD1	1333	LMC1,hypo	-0.371
cg24936799	chr10	99798395	CRTAC1	-7811	LMC1,hypo	-0.537
cg15384383	chr10	99798415	CRTAC1	-7831	LMC1,hypo	-0.56
cg15258447	chr10	99798430	CRTAC1	-7846	LMC1,hypo	-0.582
cg03711485	chr10	101296036	NKX2-3	3347	LMC1,hypo	-0.361
cg17486946	chr10	103533783	FGF8	1932	LMC1,hypo	-0.523
cg17544177	chr10	103589245	NA	NA	LMC1,hypo	-0.504
cg23175074	chr10	105212490	CALHM2	-416	LMC1,hypo	-0.379
cg23175074	chr10	105212490	CALHM1	6154	LMC1,hypo	-0.379
cg13208899	chr10	116045835	NA	NA	LMC1,hypo	-0.661
cg00406211	chr10	121077022	NA	NA	LMC1,hypo	-0.491
cg11619922	chr10	121101552	NA	NA	LMC1,hypo	-0.376
cg16596052	chr10	121271746	NA	NA	LMC1,hypo	-0.455
cg08447739	chr10	124220359	HTRA1	-681	LMC1,hypo	-0.354
cg08447739	chr10	124220359	ARMS2	6191	LMC1,hypo	-0.354
cg24098131	chr10	130844121	NA	NA	LMC1,hypo	-0.488
cg23004031	chr10	131323903	NA	NA	LMC1,hypo	-0.345
cg14418756	chr10	134043618	NA	NA	LMC1,hypo	-0.377
cg27173819	chr10	134043635	NA	NA	LMC1,hypo	-0.413
cg08485649	chr10	134043654	NA	NA	LMC1,hypo	-0.405
cg01301803	chr10	134143535	NA	NA	LMC1,hypo	-0.336
cg13506288	chr10	134221633	NA	NA	LMC1,hypo	-0.438
cg10112694	chr10	134619466	NA	NA	LMC1,hypo	-0.396
cg24437408	chr10	134661502	NA	NA	LMC1,hypo	-0.405
cg11360416	chr10	134752049	NA	NA	LMC1,hypo	-0.486
cg00277753	chr10	134918927	NA	NA	LMC1,hypo	-0.413
cg16459735	chr10	134999791	NA	NA	LMC1,hypo	-0.392
cg16845293	chr10	134999993	NA	NA	LMC1,hypo	-0.395
cg06632214	chr11	314074	IFITM1	222	LMC1,hypo	-0.758
cg06632214	chr11	314074	IFITM3	6975	LMC1,hypo	-0.758
cg20151221	chr11	325030	IFITM3	-3981	LMC1,hypo	-0.358
cg17376853	chr11	405970	SIGIRR	9005	LMC1,hypo	-0.344
cg19303748	chr11	844085	POLR2L	-1541	LMC1,hypo	-0.463
cg19303748	chr11	844085	TSPAN4	-360	LMC1,hypo	-0.463
cg05279137	chr11	968423	NA	NA	LMC1,hypo	-0.464
cg17589883	chr11	1260199	NA	NA	LMC1,hypo	-0.376
cg14784343	chr11	1293406	NA	NA	LMC1,hypo	-0.408
cg12064373	chr11	1457153	NA	NA	LMC1,hypo	-0.348
cg15138614	chr11	1858467	TNNI2	-2243	LMC1,hypo	-0.396
cg15138614	chr11	1858467	SYT8	2794	LMC1,hypo	-0.396
cg10528424	chr11	1858572	TNNI2	-2138	LMC1,hypo	-0.431
cg10528424	chr11	1858572	SYT8	2899	LMC1,hypo	-0.431
cg16328999	chr11	1858605	TNNI2	-2105	LMC1,hypo	-0.362
cg16328999	chr11	1858605	SYT8	2932	LMC1,hypo	-0.362
cg19450056	chr11	2118470	NA	NA	LMC1,hypo	-0.338
cg24183187	chr11	2156461	IGF2	6006	LMC1,hypo	-0.353
cg21728792	chr11	2156674	IGF2	5793	LMC1,hypo	-0.383
cg00472277	chr11	2327755	TSPAN32	4513	LMC1,hypo	-0.362
cg19852660	chr11	2846681	NA	NA	LMC1,hypo	-0.531
cg00500359	chr11	3175625	NA	NA	LMC1,hypo	-0.495
cg15964132	chr11	3175636	NA	NA	LMC1,hypo	-0.484
cg12229151	chr11	6340283	PRKCDBP	1593	LMC1,hypo	-0.489
cg10703481	chr11	6518792	DNHD1	267	LMC1,hypo	-0.338
cg24366425	chr11	8055515	TUB	-4664	LMC1,hypo	-0.361
cg24580287	chr11	9783215	NA	NA	LMC1,hypo	-0.382
cg04844534	chr11	13073904	NA	NA	LMC1,hypo	-0.405
cg21016855	chr11	31819444	NA	NA	LMC1,hypo	-0.447
cg06666008	chr11	31819464	NA	NA	LMC1,hypo	-0.386
cg23287710	chr11	31822526	NA	NA	LMC1,hypo	-0.45
cg09224689	chr11	31825166	NA	NA	LMC1,hypo	-0.567
cg04938549	chr11	31825214	NA	NA	LMC1,hypo	-0.599
cg11827910	chr11	31825756	NA	NA	LMC1,hypo	-0.542
cg20014398	chr11	31825792	NA	NA	LMC1,hypo	-0.62
cg22982368	chr11	31825969	NA	NA	LMC1,hypo	-0.381
cg18372607	chr11	31827084	NA	NA	LMC1,hypo	-0.349
cg13028700	chr11	31836254	PAX6	3254	LMC1,hypo	-0.338
cg11162118	chr11	31837104	PAX6	2404	LMC1,hypo	-0.441
cg07434271	chr11	31840698	PAX6	-1190	LMC1,hypo	-0.478
cg20512711	chr11	31841524	PAX6	-2016	LMC1,hypo	-0.409
cg03405909	chr11	31845639	PAX6	-6131	LMC1,hypo	-0.669
cg08364561	chr11	31846844	PAX6	-7336	LMC1,hypo	-0.446
cg07441518	chr11	31846849	PAX6	-7341	LMC1,hypo	-0.343
cg24935217	chr11	34517699	NA	NA	LMC1,hypo	-0.332
cg17017404	chr11	44329245	ALX4	2470	LMC1,hypo	-0.496
cg13837679	chr11	44329915	ALX4	1800	LMC1,hypo	-0.603
cg21203569	chr11	47279365	ACP2	-8909	LMC1,hypo	-0.351
cg21203569	chr11	47279365	NR1H3	-164	LMC1,hypo	-0.351
cg11324116	chr11	57414908	YPEL4	2508	LMC1,hypo	-0.376
cg18151345	chr11	60720229	SLC15A3	-973	LMC1,hypo	-0.435
cg14133945	chr11	60809985	NA	NA	LMC1,hypo	-0.441
cg19043798	chr11	61687936	RAB3IL1	-2940	LMC1,hypo	-0.345
cg14171514	chr11	62308492	AHNAK	5814	LMC1,hypo	-0.559
cg20518446	chr11	62315034	AHNAK	-728	LMC1,hypo	-0.527
cg09439534	chr11	64268269	NA	NA	LMC1,hypo	-0.346
cg07675998	chr11	64268315	NA	NA	LMC1,hypo	-0.55
cg09411730	chr11	65190946	NA	NA	LMC1,hypo	-0.407
cg10142520	chr11	65344604	EHBP1L1	1096	LMC1,hypo	-0.342
cg06419846	chr11	66083697	CD248	817	LMC1,hypo	-0.492
cg01376079	chr11	67070233	SSH3	-685	LMC1,hypo	-0.372
cg25256924	chr11	67205739	PTPRCAP	-202	LMC1,hypo	-0.582
cg25256924	chr11	67205739	CORO1B	5523	LMC1,hypo	-0.582
cg01252023	chr11	67207574	PTPRCAP	-2037	LMC1,hypo	-0.367
cg01252023	chr11	67207574	CORO1B	3688	LMC1,hypo	-0.367
cg20278269	chr11	68081607	LRP5	1531	LMC1,hypo	-0.355
cg04732324	chr11	68564292	NA	NA	LMC1,hypo	-0.337
cg26906629	chr11	68564367	NA	NA	LMC1,hypo	-0.356
cg06532856	chr11	68762338	NA	NA	LMC1,hypo	-0.332
cg19768607	chr11	68768879	NA	NA	LMC1,hypo	-0.529
cg08847919	chr11	68854196	NA	NA	LMC1,hypo	-0.511
cg25852095	chr11	68866783	NA	NA	LMC1,hypo	-0.422
cg14485103	chr11	69017579	NA	NA	LMC1,hypo	-0.392
cg07241660	chr11	69259336	NA	NA	LMC1,hypo	-0.339
cg17125472	chr11	69259831	NA	NA	LMC1,hypo	-0.384
cg14498227	chr11	70282774	NA	NA	LMC1,hypo	-0.333
cg14041701	chr11	70282789	NA	NA	LMC1,hypo	-0.345
cg07110405	chr11	70917533	NA	NA	LMC1,hypo	-0.67
cg16385335	chr11	71710614	IL18BP	506	LMC1,hypo	-0.331
cg08069287	chr11	72868833	NA	NA	LMC1,hypo	-0.509
cg11775521	chr11	74178795	KCNE3	-123	LMC1,hypo	-0.367
cg18838431	chr11	74178800	KCNE3	-128	LMC1,hypo	-0.412
cg25899829	chr11	75046147	NA	NA	LMC1,hypo	-0.385
cg19684668	chr11	76290361	NA	NA	LMC1,hypo	-0.526
cg04801779	chr11	76998857	GDPD4	-395	LMC1,hypo	-0.472
cg26402417	chr11	94841384	NA	NA	LMC1,hypo	-0.569
cg21127079	chr11	111154826	NA	NA	LMC1,hypo	-0.414
cg06978117	chr11	111155014	NA	NA	LMC1,hypo	-0.395
cg03554573	chr11	111155021	NA	NA	LMC1,hypo	-0.414
cg14632485	chr11	113216820	NA	NA	LMC1,hypo	-0.334
cg22962883	chr11	114178729	NA	NA	LMC1,hypo	-0.519
cg11861562	chr11	117069780	TAGLN	-2808	LMC1,hypo	-0.357
cg13068653	chr11	117074303	TAGLN	1715	LMC1,hypo	-0.385
cg10682957	chr11	117756485	FXYD6	-8589	LMC1,hypo	-0.553
cg18728264	chr11	118766491	NA	NA	LMC1,hypo	-0.335
cg18390528	chr11	126294509	NA	NA	LMC1,hypo	-0.437
cg19495969	chr11	126443490	NA	NA	LMC1,hypo	-0.666
cg03387585	chr11	126455596	NA	NA	LMC1,hypo	-0.493
cg06889535	chr11	126455712	NA	NA	LMC1,hypo	-0.527
cg27410186	chr11	128116707	NA	NA	LMC1,hypo	-0.333
cg26559804	chr11	128391271	NA	NA	LMC1,hypo	-0.335
cg03561745	chr11	129843924	NA	NA	LMC1,hypo	-0.386
cg16919708	chr11	133023150	NA	NA	LMC1,hypo	-0.471
cg08683938	chr11	133098424	NA	NA	LMC1,hypo	-0.359
cg24364535	chr11	133098499	NA	NA	LMC1,hypo	-0.487
cg02046143	chr11	133797911	NA	NA	LMC1,hypo	-0.348
cg10632969	chr11	134023334	NA	NA	LMC1,hypo	-0.495
cg02089395	chr11	134479357	NA	NA	LMC1,hypo	-0.367
cg13880565	chr12	329792	SLC6A12	-6104	LMC1,hypo	-0.369
cg05579652	chr12	2173351	NA	NA	LMC1,hypo	-0.593
cg15397593	chr12	2273119	NA	NA	LMC1,hypo	-0.432
cg20375320	chr12	2420738	NA	NA	LMC1,hypo	-0.356
cg12199406	chr12	6184176	NA	NA	LMC1,hypo	-0.468
cg03761750	chr12	6184355	NA	NA	LMC1,hypo	-0.453
cg25083933	chr12	6250313	NA	NA	LMC1,hypo	-0.512
cg14858786	chr12	6436676	NA	NA	LMC1,hypo	-0.432
cg19476647	chr12	6492948	SCNN1A	-8559	LMC1,hypo	-0.425
cg19476647	chr12	6492948	LTBR	-250	LMC1,hypo	-0.425
cg23079808	chr12	6493003	SCNN1A	-8614	LMC1,hypo	-0.617
cg23079808	chr12	6493003	LTBR	-195	LMC1,hypo	-0.617
cg10452531	chr12	6493278	LTBR	80	LMC1,hypo	-0.356
cg10500147	chr12	6881601	LAG3	-84	LMC1,hypo	-0.474
cg10500147	chr12	6881601	PTMS	6059	LMC1,hypo	-0.474
cg16433737	chr12	6950123	GNB3	749	LMC1,hypo	-0.428
cg15626285	chr12	7167781	NA	NA	LMC1,hypo	-0.44
cg00610577	chr12	12008666	NA	NA	LMC1,hypo	-0.401
cg10087172	chr12	15114494	ARHGDIB	108	LMC1,hypo	-0.381
cg21377521	chr12	29744537	NA	NA	LMC1,hypo	-0.333
cg16848712	chr12	46767747	SLC38A2	-1098	LMC1,hypo	-0.349
cg10583414	chr12	48207063	HDAC7	6504	LMC1,hypo	-0.386
cg16615454	chr12	50475167	SMARCD1	-3587	LMC1,hypo	-0.351
cg04925196	chr12	51592141	NA	NA	LMC1,hypo	-0.41
cg11833244	chr12	51592241	NA	NA	LMC1,hypo	-0.378
cg20059012	chr12	53613154	NA	NA	LMC1,hypo	-0.389
cg08269188	chr12	54655894	NA	NA	LMC1,hypo	-0.459
cg23588713	chr12	56523270	ESYT1	1220	LMC1,hypo	-0.521
cg01754267	chr12	57629240	SHMT2	6131	LMC1,hypo	-0.467
cg04890607	chr12	66262214	NA	NA	LMC1,hypo	-0.397
cg14834675	chr12	70083105	NA	NA	LMC1,hypo	-0.337
cg07687131	chr12	93967580	SOCS2	3991	LMC1,hypo	-0.415
cg00450784	chr12	106979062	NA	NA	LMC1,hypo	-0.442
cg23502203	chr12	113549970	NA	NA	LMC1,hypo	-0.37
cg07140497	chr12	113550113	NA	NA	LMC1,hypo	-0.34
cg19897003	chr12	113592610	NA	NA	LMC1,hypo	-0.384
cg16465882	chr12	113633320	C12orf52	9990	LMC1,hypo	-0.334
cg00853733	chr12	122244223	SETD1B	1586	LMC1,hypo	-0.349
cg07208114	chr12	122618040	NA	NA	LMC1,hypo	-0.397
cg17346246	chr12	123214864	HCAR1	264	LMC1,hypo	-0.408
cg23505823	chr12	123215524	HCAR1	-396	LMC1,hypo	-0.484
cg27125645	chr12	124246434	DNAH10	-607	LMC1,hypo	-0.513
cg10575376	chr12	124246446	DNAH10	-595	LMC1,hypo	-0.531
cg07347092	chr12	124246927	DNAH10	-114	LMC1,hypo	-0.341
cg11026555	chr12	124247223	DNAH10	182	LMC1,hypo	-0.608
cg09825309	chr12	124990897	NA	NA	LMC1,hypo	-0.394
cg13328209	chr12	125223502	NA	NA	LMC1,hypo	-0.428
cg17025149	chr12	128596903	NA	NA	LMC1,hypo	-0.466
cg26542218	chr12	129461043	NA	NA	LMC1,hypo	-0.334
cg15532640	chr12	129554566	NA	NA	LMC1,hypo	-0.369
cg04879750	chr12	130590529	NA	NA	LMC1,hypo	-0.589
cg00416208	chr12	130914291	NA	NA	LMC1,hypo	-0.445
cg21221598	chr12	130914318	NA	NA	LMC1,hypo	-0.442
cg13322722	chr12	131714809	NA	NA	LMC1,hypo	-0.389
cg12492900	chr12	132551078	NA	NA	LMC1,hypo	-0.368
cg06766860	chr12	132863983	NA	NA	LMC1,hypo	-0.474
cg00601042	chr12	132900274	NA	NA	LMC1,hypo	-0.355
cg15460035	chr12	132929908	NA	NA	LMC1,hypo	-0.43
cg02860696	chr12	132935480	NA	NA	LMC1,hypo	-0.35
cg07141605	chr12	133005406	NA	NA	LMC1,hypo	-0.559
cg15786827	chr12	133014399	NA	NA	LMC1,hypo	-0.335
cg25455773	chr12	133028201	NA	NA	LMC1,hypo	-0.357
cg25130710	chr12	133159752	NA	NA	LMC1,hypo	-0.393
cg16956999	chr12	133249241	NA	NA	LMC1,hypo	-0.564
cg17967059	chr13	20763457	GJB2	461	LMC1,hypo	-0.336
cg12081946	chr13	21296465	NA	NA	LMC1,hypo	-0.361
cg13168042	chr13	23755059	SGCG	-31	LMC1,hypo	-0.34
cg00005740	chr13	24079418	NA	NA	LMC1,hypo	-0.479
cg21962013	chr13	26586353	NA	NA	LMC1,hypo	-0.364
cg03107235	chr13	26586713	NA	NA	LMC1,hypo	-0.338
cg02697527	chr13	26649065	NA	NA	LMC1,hypo	-0.471
cg25650964	chr13	33544014	NA	NA	LMC1,hypo	-0.62
cg21565496	chr13	40762150	NA	NA	LMC1,hypo	-0.509
cg06329392	chr13	40762435	NA	NA	LMC1,hypo	-0.606
cg22488891	chr13	40762452	NA	NA	LMC1,hypo	-0.62
cg20147233	chr13	45396727	NA	NA	LMC1,hypo	-0.46
cg05091585	chr13	45507332	NA	NA	LMC1,hypo	-0.599
cg00525681	chr13	88329151	SLITRK5	4282	LMC1,hypo	-0.375
cg02611934	chr13	88329407	SLITRK5	4538	LMC1,hypo	-0.415
cg13128937	chr13	95357743	SOX21	6645	LMC1,hypo	-0.44
cg22723675	chr13	95358092	SOX21	6296	LMC1,hypo	-0.4
cg19300307	chr13	99136580	NA	NA	LMC1,hypo	-0.334
cg25461801	chr13	100630316	ZIC5	-6154	LMC1,hypo	-0.449
cg25461801	chr13	100630316	ZIC2	-3709	LMC1,hypo	-0.449
cg00295794	chr13	100641409	ZIC2	7384	LMC1,hypo	-0.484
cg03786327	chr13	100644473	NA	NA	LMC1,hypo	-0.357
cg04494562	chr13	101173774	NA	NA	LMC1,hypo	-0.544
cg26122286	chr13	101196636	NA	NA	LMC1,hypo	-0.664
cg08922584	chr13	101277847	NA	NA	LMC1,hypo	-0.349
cg22070156	chr13	102104991	ITGBL1	26	LMC1,hypo	-0.548
cg21116266	chr13	102105049	ITGBL1	84	LMC1,hypo	-0.419
cg10243348	chr13	102105129	ITGBL1	164	LMC1,hypo	-0.52
cg25730122	chr13	107070047	NA	NA	LMC1,hypo	-0.376
cg15499736	chr13	107132458	NA	NA	LMC1,hypo	-0.554
cg15874885	chr13	109578060	NA	NA	LMC1,hypo	-0.339
cg23008352	chr13	110951025	COL4A1	8470	LMC1,hypo	-0.561
cg02558625	chr13	110951418	COL4A1	8077	LMC1,hypo	-0.593
cg00765737	chr13	110993493	NA	NA	LMC1,hypo	-0.335
cg26053697	chr13	111039873	NA	NA	LMC1,hypo	-0.42
cg02166450	chr13	112712795	SOX1	-9117	LMC1,hypo	-0.347
cg02503981	chr13	112720182	SOX1	-1730	LMC1,hypo	-0.422
cg15235798	chr13	112720244	SOX1	-1668	LMC1,hypo	-0.431
cg13692446	chr13	112759719	NA	NA	LMC1,hypo	-0.415
cg08772949	chr13	112874879	NA	NA	LMC1,hypo	-0.366
cg27260867	chr13	112984840	NA	NA	LMC1,hypo	-0.349
cg00204802	chr13	113496682	NA	NA	LMC1,hypo	-0.452
cg22402121	chr13	113735031	NA	NA	LMC1,hypo	-0.508
cg26081974	chr13	114065897	NA	NA	LMC1,hypo	-0.366
cg16476991	chr13	114831404	NA	NA	LMC1,hypo	-0.42
cg12405258	chr13	114927641	NA	NA	LMC1,hypo	-0.521
cg11997708	chr13	114927854	NA	NA	LMC1,hypo	-0.679
cg19881557	chr14	20967426	NA	NA	LMC1,hypo	-0.342
cg25996688	chr14	21550211	NA	NA	LMC1,hypo	-0.358
cg24698488	chr14	23315866	NA	NA	LMC1,hypo	-0.417
cg19473656	chr14	23623663	NA	NA	LMC1,hypo	-0.337
cg13555354	chr14	24458014	DHRS4L2	-16	LMC1,hypo	-0.396
cg24976563	chr14	24587638	NRL	-3416	LMC1,hypo	-0.407
cg06823034	chr14	24780734	LTB4R	-1782	LMC1,hypo	-0.331
cg06823034	chr14	24780734	CIDEB	-134	LMC1,hypo	-0.331
cg14058476	chr14	24835609	NFATC4	-507	LMC1,hypo	-0.523
cg01840183	chr14	28733613	NA	NA	LMC1,hypo	-0.373
cg16117273	chr14	30397763	PRKD1	-816	LMC1,hypo	-0.364
cg23627301	chr14	32673368	NA	NA	LMC1,hypo	-0.358
cg10285466	chr14	38725710	CLEC14A	-137	LMC1,hypo	-0.486
cg07507518	chr14	52171626	NA	NA	LMC1,hypo	-0.437
cg09298313	chr14	55569959	NA	NA	LMC1,hypo	-0.371
cg02237629	chr14	57264095	NA	NA	LMC1,hypo	-0.446
cg19871940	chr14	57264287	NA	NA	LMC1,hypo	-0.604
cg18280830	chr14	57265875	NA	NA	LMC1,hypo	-0.375
cg14440640	chr14	61578115	NA	NA	LMC1,hypo	-0.362
cg14144229	chr14	69136587	NA	NA	LMC1,hypo	-0.334
cg23920953	chr14	70038505	NA	NA	LMC1,hypo	-0.388
cg18477204	chr14	70038884	NA	NA	LMC1,hypo	-0.446
cg13749548	chr14	75722495	NA	NA	LMC1,hypo	-0.426
cg00717693	chr14	75736811	FOS	-8665	LMC1,hypo	-0.404
cg13583088	chr14	94360154	NA	NA	LMC1,hypo	-0.475
cg05078817	chr14	95477480	NA	NA	LMC1,hypo	-0.495
cg18864926	chr14	99989889	NA	NA	LMC1,hypo	-0.369
cg19718309	chr14	100632904	DEGS2	-6405	LMC1,hypo	-0.377
cg13185188	chr14	100680334	NA	NA	LMC1,hypo	-0.333
cg14307693	chr14	101471511	NA	NA	LMC1,hypo	-0.411
cg22908423	chr14	101947241	NA	NA	LMC1,hypo	-0.526
cg24127506	chr14	102050490	NA	NA	LMC1,hypo	-0.376
cg23012310	chr14	102050627	NA	NA	LMC1,hypo	-0.625
cg27170268	chr14	104171695	XRCC3	6745	LMC1,hypo	-0.355
cg04257913	chr14	104644850	NA	NA	LMC1,hypo	-0.462
cg12924430	chr14	104644895	NA	NA	LMC1,hypo	-0.653
cg19865237	chr14	104690244	NA	NA	LMC1,hypo	-0.553
cg05210671	chr14	104787388	NA	NA	LMC1,hypo	-0.412
cg19611441	chr14	105126372	NA	NA	LMC1,hypo	-0.391
cg23934700	chr14	105126697	NA	NA	LMC1,hypo	-0.364
cg13805951	chr14	105948819	CRIP1	-3834	LMC1,hypo	-0.36
cg13805951	chr14	105948819	CRIP2	9521	LMC1,hypo	-0.36
cg14829155	chr15	31115871	NA	NA	LMC1,hypo	-0.461
cg05784847	chr15	31381816	NA	NA	LMC1,hypo	-0.368
cg04875128	chr15	31775895	NA	NA	LMC1,hypo	-0.346
cg02388453	chr15	37084662	NA	NA	LMC1,hypo	-0.527
cg14475966	chr15	37169665	NA	NA	LMC1,hypo	-0.435
cg14891209	chr15	37170381	NA	NA	LMC1,hypo	-0.429
cg12309653	chr15	37170454	NA	NA	LMC1,hypo	-0.466
cg25718467	chr15	37172509	NA	NA	LMC1,hypo	-0.711
cg26330116	chr15	37173000	NA	NA	LMC1,hypo	-0.447
cg22444584	chr15	37174661	NA	NA	LMC1,hypo	-0.579
cg00130808	chr15	37178909	NA	NA	LMC1,hypo	-0.49
cg04640920	chr15	37180889	NA	NA	LMC1,hypo	-0.384
cg09938408	chr15	42211840	NA	NA	LMC1,hypo	-0.351
cg11429271	chr15	45722346	C15orf48	-458	LMC1,hypo	-0.452
cg00074145	chr15	53075505	ONECUT1	6703	LMC1,hypo	-0.543
cg09553651	chr15	60411555	NA	NA	LMC1,hypo	-0.393
cg03957109	chr15	60654693	NA	NA	LMC1,hypo	-0.427
cg22365276	chr15	60688622	ANXA2	1561	LMC1,hypo	-0.54
cg13941978	chr15	65143918	ENSG00000249240	9772	LMC1,hypo	-0.429
cg06316897	chr15	65602323	NA	NA	LMC1,hypo	-0.445
cg18244157	chr15	65622965	NA	NA	LMC1,hypo	-0.366
cg12866769	chr15	67041828	NA	NA	LMC1,hypo	-0.389
cg23731272	chr15	67356838	SMAD3	-1344	LMC1,hypo	-0.489
cg02486855	chr15	67356942	SMAD3	-1240	LMC1,hypo	-0.51
cg25594736	chr15	67391147	NA	NA	LMC1,hypo	-0.476
cg24032190	chr15	67442893	NA	NA	LMC1,hypo	-0.559
cg12719753	chr15	74466933	ISLR	922	LMC1,hypo	-0.415
cg24655428	chr15	74467047	ISLR	1036	LMC1,hypo	-0.547
cg07297039	chr15	74467626	ISLR	1615	LMC1,hypo	-0.443
cg16926502	chr15	74467709	ISLR	1698	LMC1,hypo	-0.4
cg03951603	chr15	89903565	NA	NA	LMC1,hypo	-0.333
cg03457729	chr15	89953295	NA	NA	LMC1,hypo	-0.647
cg26645709	chr15	89987792	NA	NA	LMC1,hypo	-0.338
cg06100807	chr15	90030016	RHCG	9827	LMC1,hypo	-0.498
cg11526413	chr15	90223712	PLIN1	-1080	LMC1,hypo	-0.405
cg21935536	chr15	90338183	NA	NA	LMC1,hypo	-0.475
cg17896927	chr15	93617030	RGMA	61	LMC1,hypo	-0.383
cg25351461	chr15	101094772	CERS3	-9848	LMC1,hypo	-0.355
cg22551145	chr15	101661580	NA	NA	LMC1,hypo	-0.45
cg12410980	chr15	101912471	NA	NA	LMC1,hypo	-0.463
cg05849772	chr16	303182	NA	NA	LMC1,hypo	-0.338
cg06297391	chr16	616827	PIGQ	-3190	LMC1,hypo	-0.358
cg27063372	chr16	616857	PIGQ	-3160	LMC1,hypo	-0.528
cg05542681	chr16	744328	NA	NA	LMC1,hypo	-0.552
cg03349020	chr16	744861	NA	NA	LMC1,hypo	-0.407
cg07500347	chr16	875881	NA	NA	LMC1,hypo	-0.352
cg09791621	chr16	1078722	NA	NA	LMC1,hypo	-0.477
cg05716270	chr16	1138344	C1QTNF8	7899	LMC1,hypo	-0.475
cg05716270	chr16	1138344	SSTR5	9564	LMC1,hypo	-0.475
cg09146900	chr16	1138415	C1QTNF8	7828	LMC1,hypo	-0.409
cg09146900	chr16	1138415	SSTR5	9635	LMC1,hypo	-0.409
cg06602086	chr16	1583883	TMEM204	310	LMC1,hypo	-0.441
cg07341220	chr16	1583899	TMEM204	326	LMC1,hypo	-0.46
cg07639376	chr16	1584516	TMEM204	943	LMC1,hypo	-0.442
cg00977403	chr16	1585720	TMEM204	2147	LMC1,hypo	-0.355
cg16454852	chr16	4007819	NA	NA	LMC1,hypo	-0.661
cg09424006	chr16	5657230	NA	NA	LMC1,hypo	-0.358
cg27245348	chr16	13426905	NA	NA	LMC1,hypo	-0.425
cg04522310	chr16	27378982	NA	NA	LMC1,hypo	-0.598
cg10292154	chr16	27461445	NA	NA	LMC1,hypo	-0.362
cg08755784	chr16	27829728	NA	NA	LMC1,hypo	-0.552
cg09685060	chr16	28621286	NA	NA	LMC1,hypo	-0.36
cg02286008	chr16	30133247	GDPD3	-8071	LMC1,hypo	-0.377
cg02286008	chr16	30133247	MAPK3	1367	LMC1,hypo	-0.377
cg05345876	chr16	49733377	NA	NA	LMC1,hypo	-0.4
cg26998850	chr16	50300322	ADCY7	-104	LMC1,hypo	-0.509
cg08554257	chr16	50730737	NOD2	-312	LMC1,hypo	-0.55
cg08006625	chr16	51147491	NA	NA	LMC1,hypo	-0.497
cg05583608	chr16	51147536	NA	NA	LMC1,hypo	-0.34
cg10399099	chr16	51169072	NA	NA	LMC1,hypo	-0.343
cg27570984	chr16	55125644	NA	NA	LMC1,hypo	-0.451
cg04125710	chr16	57006140	NA	NA	LMC1,hypo	-0.366
cg05178604	chr16	67193015	B3GNT9	-7899	LMC1,hypo	-0.341
cg05178604	chr16	67193015	FBXL8	-818	LMC1,hypo	-0.341
cg01231543	chr16	68741748	NA	NA	LMC1,hypo	-0.374
cg26736200	chr16	69951706	NA	NA	LMC1,hypo	-0.518
cg26860604	chr16	69958964	NA	NA	LMC1,hypo	-0.338
cg10331424	chr16	70696450	NA	NA	LMC1,hypo	-0.361
cg26639666	chr16	75455052	NA	NA	LMC1,hypo	-0.365
cg05705335	chr16	81520589	NA	NA	LMC1,hypo	-0.416
cg09214892	chr16	83958078	NA	NA	LMC1,hypo	-0.382
cg26709988	chr16	84860918	CRISPLD2	7329	LMC1,hypo	-0.348
cg05588903	chr16	84866150	NA	NA	LMC1,hypo	-0.575
cg08787837	chr16	86029554	NA	NA	LMC1,hypo	-0.432
cg04874795	chr16	86477638	NA	NA	LMC1,hypo	-0.393
cg00986610	chr16	86554580	NA	NA	LMC1,hypo	-0.349
cg06255006	chr16	86653215	NA	NA	LMC1,hypo	-0.377
cg01829817	chr16	86774519	NA	NA	LMC1,hypo	-0.407
cg05457730	chr16	86795490	NA	NA	LMC1,hypo	-0.479
cg07412315	chr16	86965319	NA	NA	LMC1,hypo	-0.542
cg04482762	chr16	86965395	NA	NA	LMC1,hypo	-0.597
cg08806779	chr16	86965605	NA	NA	LMC1,hypo	-0.617
cg07478240	chr16	87174203	NA	NA	LMC1,hypo	-0.507
cg03923640	chr16	87174624	NA	NA	LMC1,hypo	-0.432
cg02529544	chr16	87690083	NA	NA	LMC1,hypo	-0.447
cg02463844	chr16	88152170	NA	NA	LMC1,hypo	-0.439
cg10278915	chr16	88361441	NA	NA	LMC1,hypo	-0.411
cg27452922	chr16	88361648	NA	NA	LMC1,hypo	-0.485
cg08632388	chr16	88700818	IL17C	-4182	LMC1,hypo	-0.413
cg00054525	chr16	88717587	CYBA	-28	LMC1,hypo	-0.33
cg10246531	chr16	88717628	CYBA	-69	LMC1,hypo	-0.504
cg04072301	chr16	88975960	NA	NA	LMC1,hypo	-0.477
cg08698997	chr16	88989212	NA	NA	LMC1,hypo	-0.333
cg03704006	chr16	88994295	NA	NA	LMC1,hypo	-0.447
cg01712159	chr16	88994740	NA	NA	LMC1,hypo	-0.344
cg08317738	chr16	89034292	CBFA2T3	9319	LMC1,hypo	-0.547
cg26595006	chr16	89121741	NA	NA	LMC1,hypo	-0.373
cg26547698	chr16	89489058	NA	NA	LMC1,hypo	-0.566
cg10227312	chr16	89608497	NA	NA	LMC1,hypo	-0.459
cg03036210	chr16	89904091	SPIRE2	9176	LMC1,hypo	-0.498
cg27565067	chr17	149484	NA	NA	LMC1,hypo	-0.374
cg25416149	chr17	149488	NA	NA	LMC1,hypo	-0.38
cg08900396	chr17	149582	NA	NA	LMC1,hypo	-0.452
cg12880095	chr17	629613	FAM57A	-6038	LMC1,hypo	-0.347
cg25364619	chr17	783451	NA	NA	LMC1,hypo	-0.575
cg06097704	chr17	820939	NA	NA	LMC1,hypo	-0.507
cg23283423	chr17	821546	NA	NA	LMC1,hypo	-0.652
cg02459042	chr17	821621	NA	NA	LMC1,hypo	-0.415
cg09780231	chr17	873452	NXN	9557	LMC1,hypo	-0.426
cg03053358	chr17	1029917	NA	NA	LMC1,hypo	-0.535
cg04815891	chr17	1355227	CRK	4324	LMC1,hypo	-0.359
cg04313875	chr17	1553202	SCARF1	-4162	LMC1,hypo	-0.562
cg04313875	chr17	1553202	RILP	168	LMC1,hypo	-0.562
cg20664636	chr17	1959596	HIC1	-7	LMC1,hypo	-0.44
cg06970884	chr17	2300100	MNT	4311	LMC1,hypo	-0.36
cg04464719	chr17	3824422	P2RX1	-4629	LMC1,hypo	-0.433
cg12714746	chr17	4509054	NA	NA	LMC1,hypo	-0.443
cg20818528	chr17	4510743	NA	NA	LMC1,hypo	-0.578
cg00349608	chr17	4520467	NA	NA	LMC1,hypo	-0.44
cg26502852	chr17	6659199	XAF1	41	LMC1,hypo	-0.597
cg10721538	chr17	6817578	NA	NA	LMC1,hypo	-0.372
cg03762994	chr17	6899332	ALOX12	-51	LMC1,hypo	-0.406
cg03407747	chr17	6899364	ALOX12	-19	LMC1,hypo	-0.342
cg03582047	chr17	9729235	GLP2R	368	LMC1,hypo	-0.427
cg07669517	chr17	9729250	GLP2R	383	LMC1,hypo	-0.414
cg19298225	chr17	13506284	HS3ST3A1	-1041	LMC1,hypo	-0.359
cg08817483	chr17	20744547	NA	NA	LMC1,hypo	-0.354
cg07585069	chr17	27039120	PROCA1	-249	LMC1,hypo	-0.462
cg07585069	chr17	27039120	RAB34	6165	LMC1,hypo	-0.462
cg18448746	chr17	27039132	PROCA1	-261	LMC1,hypo	-0.363
cg18448746	chr17	27039132	RAB34	6153	LMC1,hypo	-0.363
cg12193833	chr17	30244370	NA	NA	LMC1,hypo	-0.343
cg09120188	chr17	36646403	NA	NA	LMC1,hypo	-0.519
[truncated: 2,597 more rows]
